# Supplementary material for: Upregulation of Thymidylate Synthase Induces Pemetrexed Resistance in Malignant Pleural Mesothelioma
Source: Front Pharmacol. 2021 Sep 27;12:718675. doi: 10.3389/fphar.2021.718675 (PMC8504579; doi:10.3389/fphar.2021.718675)
Supplement: Supplementary file 1 [file Table2.XLSX]

## Sheet: Cationic compounds
Supplementary Table S2. Metabolomic profile of metabolites (Cationic compounds)
					Concentration [pmol/10^6cell]
KEGG ID	Compound Name	Cell lines		MSTO-211H						MSTO-211H_R						TCC-MESO-2						TCC-MESO-2_R						KEGG ID (others)
		Treatments		Control 1			Drug 1			Control 2			Drug 2			Control 3			Drug 3			Control 4			Drug 4
		No.		1	2	3	4	5	6	7	8	9	10	11	12	13	14	15	16	17	18	19	20	21	22	23	24
		Ave m/z	Ave CorMT
C00086	Urea	61.0396	28.4436	3.05777	3.9061	3.24104	2.84015	2.56467	2.36359	2.50785	2.97064	2.75902	2.62708	2.52712	2.13041	2.37475	2.67261	2.49688	3.2897	2.99812	2.62308	3.75149	3.39679	3.20557	3.80671	3.58576	3.48253
C00481	Pyrazole	69.0452	9.93852	N.D.	N.D.	N.D.	N.D.	N.D.	N.D.	N.D.	N.D.	N.D.	N.D.	N.D.	N.D.	N.D.	N.D.	N.D.	N.D.	N.D.	N.D.	N.D.	N.D.	N.D.	N.D.	N.D.	N.D.
C05670	3-Aminopropionitrile	71.0607	9.12094	N.D.	N.D.	N.D.	N.D.	N.D.	N.D.	N.D.	N.D.	N.D.	N.D.	N.D.	N.D.	N.D.	N.D.	N.D.	N.D.	N.D.	N.D.	N.D.	N.D.	N.D.	N.D.	N.D.	N.D.
C02294	Methylguanidine	74.072	8.85646	N.D.	N.D.	N.D.	N.D.	N.D.	N.D.	N.D.	N.D.	N.D.	N.D.	N.D.	N.D.	N.D.	N.D.	N.D.	N.D.	N.D.	N.D.	N.D.	N.D.	N.D.	N.D.	N.D.	N.D.
C02787	Isobutylamine	74.0972	10.142	N.D.	N.D.	N.D.	N.D.	N.D.	N.D.	N.D.	N.D.	N.D.	N.D.	N.D.	N.D.	N.D.	N.D.	N.D.	N.D.	N.D.	N.D.	N.D.	N.D.	N.D.	N.D.	N.D.	N.D.
C00986	1,3-Diaminopropane	75.0923	6.3756	N.D.	N.D.	N.D.	N.D.	N.D.	N.D.	N.D.	N.D.	N.D.	N.D.	N.D.	N.D.	N.D.	N.D.	N.D.	N.D.	N.D.	N.D.	N.D.	N.D.	N.D.	N.D.	N.D.	N.D.
C00037	Gly	76.0399	11.8046	11.0433	12.082	11.5763	6.60021	6.08117	6.14112	7.31402	8.21993	7.59285	5.17702	5.12092	5.48506	3.985	4.46429	4.56428	2.46111	2.83731	2.95521	6.32952	6.49755	6.52155	4.18293	4.45386	4.31726
C01104	Trimethylamine N-oxide	76.0762	9.44208	N.D.	N.D.	N.D.	N.D.	N.D.	N.D.	N.D.	N.D.	N.D.	N.D.	N.D.	N.D.	N.D.	N.D.	N.D.	N.D.	N.D.	N.D.	N.D.	N.D.	N.D.	N.D.	N.D.	N.D.
C05771	Isopropanolamine	76.076	10.0402	N.D.	N.D.	N.D.	N.D.	N.D.	N.D.	N.D.	N.D.	N.D.	N.D.	N.D.	N.D.	N.D.	N.D.	N.D.	N.D.	N.D.	N.D.	N.D.	N.D.	N.D.	N.D.	N.D.	N.D.	C03194
C07044	Hydroxyurea	77.0365	29.5321	N.D.	N.D.	N.D.	N.D.	N.D.	N.D.	N.D.	N.D.	N.D.	N.D.	N.D.	N.D.	N.D.	N.D.	N.D.	N.D.	N.D.	N.D.	N.D.	N.D.	N.D.	N.D.	N.D.	N.D.
C01008	Trimethylsulfonium	77.0425	8.36744	N.D.	N.D.	N.D.	N.D.	N.D.	N.D.	N.D.	N.D.	N.D.	N.D.	N.D.	N.D.	N.D.	N.D.	N.D.	N.D.	N.D.	N.D.	N.D.	N.D.	N.D.	N.D.	N.D.	N.D.
C01678	Cysteamine	78.0396	9.18188	N.D.	N.D.	N.D.	N.D.	N.D.	N.D.	N.D.	N.D.	N.D.	N.D.	N.D.	N.D.	N.D.	N.D.	N.D.	N.D.	N.D.	N.D.	N.D.	N.D.	N.D.	N.D.	N.D.	N.D.
C02640	Isoamylamine	88.1128	10.6565	N.D.	N.D.	N.D.	N.D.	N.D.	N.D.	N.D.	N.D.	N.D.	N.D.	N.D.	N.D.	N.D.	N.D.	N.D.	N.D.	N.D.	N.D.	N.D.	N.D.	N.D.	N.D.	N.D.	N.D.
C00134	Putrescine(1,4-Butanediamine)	89.1073	6.79214	0.101543	0.122901	0.108061	0.0752771	0.0693927	0.0743017	0.044555	0.0438555	0.0235183	0.0564512	0.0425385	0.0460599	0.0317854	0.0437975	0.055007	0.0786465	0.0720694	0.0752544	0.0837357	0.0892935	0.0726639	0.10173	0.105746	0.0936814
C00099	beta-Ala	90.0555	10.472	0.975179	1.08718	1.03986	0.895826	0.879221	0.84998	0.910617	0.889497	0.926087	0.901465	0.939307	0.942855	5.9755	6.48594	6.77748	6.36379	7.14982	7.37729	5.07372	5.06563	5.19294	5.15049	5.1584	5.18853
C00041	Ala	90.0555	12.8027	5.74046	6.25185	6.04394	4.97604	4.72144	4.74444	2.96448	2.9738	2.93695	2.74609	2.6966	2.93557	4.28044	4.56113	4.9444	4.2923	4.59725	5.18635	5.24397	5.00514	5.39155	4.91522	4.71201	4.9251	C00133
C00213	Sarcosine	90.0551	13.3917	N.D.	N.D.	N.D.	N.D.	N.D.	N.D.	N.D.	N.D.	N.D.	N.D.	N.D.	N.D.	N.D.	N.D.	N.D.	N.D.	N.D.	N.D.	N.D.	N.D.	N.D.	N.D.	N.D.	N.D.
C06057	3-Aminopropane-1,2-diol	92.0709	10.5038	N.D.	N.D.	N.D.	N.D.	N.D.	N.D.	N.D.	N.D.	N.D.	N.D.	N.D.	N.D.	N.D.	N.D.	N.D.	N.D.	N.D.	N.D.	N.D.	N.D.	N.D.	N.D.	N.D.	N.D.
C00292	Aniline	94.0655	10.2719	N.D.	N.D.	N.D.	N.D.	N.D.	N.D.	N.D.	N.D.	N.D.	N.D.	N.D.	N.D.	N.D.	N.D.	N.D.	N.D.	N.D.	N.D.	N.D.	N.D.	N.D.	N.D.	N.D.	N.D.
C05562	4-Hydroxymethylimidazole	99.0556	9.97242	N.D.	N.D.	N.D.	N.D.	N.D.	N.D.	N.D.	N.D.	N.D.	N.D.	N.D.	N.D.	N.D.	N.D.	N.D.	N.D.	N.D.	N.D.	N.D.	N.D.	N.D.	N.D.	N.D.	N.D.
C11118	1-Methyl-2-pyrrolidinone	100.076	29.3518	N.D.	N.D.	N.D.	N.D.	N.D.	N.D.	N.D.	N.D.	N.D.	N.D.	N.D.	N.D.	N.D.	N.D.	N.D.	N.D.	N.D.	N.D.	N.D.	N.D.	N.D.	N.D.	N.D.	N.D.
C00571	Cyclohexylamine	100.112	10.9849	N.D.	N.D.	N.D.	N.D.	N.D.	N.D.	N.D.	N.D.	N.D.	N.D.	N.D.	N.D.	N.D.	N.D.	N.D.	N.D.	N.D.	N.D.	N.D.	N.D.	N.D.	N.D.	N.D.	N.D.
C01234	1-Aminocyclopropane-1-carboxylate	102.055	12.5815	N.D.	N.D.	N.D.	N.D.	N.D.	N.D.	N.D.	N.D.	N.D.	N.D.	N.D.	N.D.	N.D.	N.D.	N.D.	N.D.	N.D.	N.D.	N.D.	N.D.	N.D.	N.D.	N.D.	N.D.
C00576	Betaine aldehyde	102.089	10.6339	N.D.	N.D.	N.D.	N.D.	N.D.	N.D.	N.D.	N.D.	N.D.	N.D.	N.D.	N.D.	N.D.	N.D.	N.D.	N.D.	N.D.	N.D.	N.D.	N.D.	N.D.	N.D.	N.D.	N.D.
C00750	Spermine	102.116	6.44888	0.00234434	0.00253077	0.00386229	N.D.	N.D.	0.00348135	N.D.	0.00211574	N.D.	N.D.	0.00412437	N.D.	N.D.	N.D.	N.D.	N.D.	N.D.	0.00184928	N.D.	N.D.	N.D.	N.D.	N.D.	N.D.
C08306	Hexylamine	102.128	11.0757	N.D.	N.D.	N.D.	N.D.	N.D.	N.D.	N.D.	N.D.	N.D.	N.D.	N.D.	N.D.	N.D.	N.D.	N.D.	N.D.	N.D.	N.D.	N.D.	N.D.	N.D.	N.D.	N.D.	N.D.
C01672	Cadaverine	103.123	7.19068	N.D.	N.D.	N.D.	N.D.	N.D.	N.D.	N.D.	N.D.	N.D.	N.D.	N.D.	N.D.	N.D.	N.D.	N.D.	N.D.	N.D.	N.D.	N.D.	N.D.	N.D.	N.D.	N.D.	N.D.
C00334	GABA	104.071	10.9635	0.522095	0.620277	0.580345	0.479916	0.49344	0.506144	0.3112	0.340491	0.317348	0.302403	0.337663	0.317565	1.41609	1.57484	1.64781	1.63156	1.68789	1.71932	1.7347	1.675	1.83689	1.74779	1.70638	1.7931
C05145	3-Aminoisobutyrate	104.071	11.1606	N.D.	N.D.	N.D.	N.D.	N.D.	N.D.	N.D.	N.D.	N.D.	N.D.	N.D.	N.D.	N.D.	N.D.	N.D.	N.D.	N.D.	N.D.	N.D.	N.D.	N.D.	N.D.	N.D.	N.D.
C02356	2AB	104.07	13.6391	0.147896	0.165225	0.180077	0.110753	0.115839	0.116576	0.102848	0.0930036	0.0939941	0.0926268	0.0911077	0.102176	0.0550276	0.0572285	0.0614013	0.0543288	0.0550058	0.0512948	0.0743785	0.0550795	0.0627527	0.0726483	0.0660863	0.0779795	C02261
C02721	N-Methylalanine	104.071	14.4962	N.D.	N.D.	N.D.	N.D.	N.D.	N.D.	N.D.	N.D.	N.D.	N.D.	N.D.	N.D.	N.D.	N.D.	N.D.	N.D.	N.D.	N.D.	N.D.	N.D.	N.D.	N.D.	N.D.	N.D.
C01026	N,N-Dimethylglycine	104.071	15.3693	N.D.	N.D.	N.D.	N.D.	N.D.	N.D.	N.D.	N.D.	N.D.	N.D.	N.D.	N.D.	N.D.	N.D.	N.D.	N.D.	N.D.	N.D.	N.D.	N.D.	N.D.	N.D.	N.D.	N.D.
C00114	Choline	104.107	9.81465	0.584548	0.701317	0.664985	0.754907	0.783842	0.7972	0.262662	0.275974	0.289077	0.293278	0.310094	0.328775	0.921746	1.1115	1.11248	1.3095	1.33017	1.49162	0.426174	0.324304	0.542698	0.590979	0.488383	0.520234
C06393	2,3-Diaminopropionate	105.066	10.1927	N.D.	N.D.	N.D.	N.D.	N.D.	N.D.	N.D.	N.D.	N.D.	N.D.	N.D.	N.D.	N.D.	N.D.	N.D.	N.D.	N.D.	N.D.	N.D.	N.D.	N.D.	N.D.	N.D.	N.D.	C03401
C00065	Ser	106.05	14.0754	10.9093	13.0702	12.1913	9.32077	9.46818	9.41257	6.79604	7.0165	7.3266	6.42877	6.38336	6.74308	2.8141	3.04453	3.23362	2.78769	2.919	3.26669	2.82191	2.78615	3.05838	2.70239	2.71297	2.72496	C00740	C00716
C06772	Diethanolamine	106.086	10.9074	0.245038	0.535981	0.28498	1.71086	0.643287	0.318579	0.234665	0.394303	0.3063	0.23285	0.428347	0.541742	0.202589	0.266729	0.502501	0.236085	0.313954	0.37362	2.25052	0.570769	1.03319	0.72827	1.18219	0.838277
C02299	N-Methylaniline	108.081	10.5772	N.D.	N.D.	N.D.	N.D.	N.D.	N.D.	N.D.	N.D.	N.D.	N.D.	N.D.	N.D.	N.D.	N.D.	N.D.	N.D.	N.D.	N.D.	N.D.	N.D.	N.D.	N.D.	N.D.	N.D.
C05341	beta-Ala-Lys	109.579	9.64516	N.D.	N.D.	N.D.	N.D.	N.D.	N.D.	N.D.	N.D.	N.D.	N.D.	N.D.	N.D.	N.D.	N.D.	N.D.	N.D.	N.D.	N.D.	N.D.	N.D.	N.D.	N.D.	N.D.	N.D.
C00519	Hypotaurine	110.027	24.8612	1.73615	1.9464	1.94181	1.57067	1.69303	1.59446	2.14827	2.16612	2.29726	2.06389	2.14716	2.19815	7.36897	8.47089	8.50219	8.48369	9.33449	9.33325	10.1402	10.2516	10.6296	11.5534	10.5101	10.1451
C01987	2-Aminophenol	110.06	11.1551	N.D.	N.D.	N.D.	N.D.	N.D.	N.D.	N.D.	N.D.	N.D.	N.D.	N.D.	N.D.	N.D.	N.D.	N.D.	N.D.	N.D.	N.D.	N.D.	N.D.	N.D.	N.D.	N.D.	N.D.
C00380	Cytosine	112.051	10.3587	N.D.	N.D.	N.D.	N.D.	N.D.	N.D.	N.D.	N.D.	N.D.	N.D.	N.D.	N.D.	N.D.	N.D.	N.D.	N.D.	N.D.	N.D.	N.D.	N.D.	N.D.	N.D.	N.D.	N.D.
C00388	Histamine	112.087	6.89452	N.D.	N.D.	N.D.	N.D.	N.D.	N.D.	N.D.	N.D.	N.D.	N.D.	N.D.	N.D.	N.D.	N.D.	N.D.	N.D.	N.D.	N.D.	N.D.	N.D.	N.D.	N.D.	N.D.	N.D.
C00106	Uracil	113.034	29.5431	N.D.	N.D.	N.D.	N.D.	N.D.	N.D.	N.D.	N.D.	N.D.	N.D.	N.D.	N.D.	N.D.	N.D.	N.D.	N.D.	N.D.	N.D.	N.D.	N.D.	N.D.	N.D.	N.D.	N.D.
C00386	Carnosine	114.061	9.69292	0.0296555	0.0316779	0.0276599	0.0158567	0.0154573	0.0105689	0.0125784	0.0101443	0.0135885	0.0126108	0.0149202	0.0145456	0.0121672	0.00951746	0.00959456	0.00977728	0.0115981	0.0108722	0.014742	0.0139356	0.0149136	0.0130778	0.0104886	0.0131207
C00791	Creatinine	114.066	10.4309	0.126876	0.166951	0.15253	0.0996272	0.0828001	0.0855439	0.0787483	0.155167	0.136683	0.134884	0.161277	0.154206	0.118682	0.16817	0.165392	0.134094	0.107845	0.123287	0.136959	0.110865	0.117667	0.0902613	0.121668	0.108523
C08311	Muscimol	115.05	11.0643	N.D.	N.D.	N.D.	N.D.	N.D.	N.D.	N.D.	N.D.	N.D.	N.D.	N.D.	N.D.	N.D.	N.D.	N.D.	N.D.	N.D.	N.D.	N.D.	N.D.	N.D.	N.D.	N.D.	N.D.
C02512	beta-Cyanoalanine	115.05	19.5714	N.D.	N.D.	N.D.	N.D.	N.D.	N.D.	N.D.	N.D.	N.D.	N.D.	N.D.	N.D.	N.D.	N.D.	N.D.	N.D.	N.D.	N.D.	N.D.	N.D.	N.D.	N.D.	N.D.	N.D.
C00429	Dihydrouracil	115.051	29.521	N.D.	N.D.	N.D.	N.D.	N.D.	N.D.	N.D.	N.D.	N.D.	N.D.	N.D.	N.D.	N.D.	N.D.	N.D.	N.D.	N.D.	N.D.	N.D.	N.D.	N.D.	N.D.	N.D.	N.D.
C00148	Pro	116.071	15.207	7.93953	9.07862	8.68546	6.48827	6.4689	6.50912	5.63092	6.06304	6.18829	5.4108	5.43653	5.81131	6.55454	7.0995	7.41699	6.97015	7.51767	7.82572	6.90902	7.0422	7.55698	7.10727	6.81149	6.80942	C00763	C16435
C00581	Guanidinoacetate	118.061	11.7056	N.D.	N.D.	N.D.	N.D.	N.D.	N.D.	N.D.	N.D.	N.D.	N.D.	N.D.	N.D.	N.D.	N.D.	N.D.	N.D.	N.D.	N.D.	N.D.	N.D.	N.D.	N.D.	N.D.	N.D.
C00431	5-Aminovalerate	118.087	11.4547	0.0881105	0.086526	0.0819735	0.0767117	0.0718625	0.0861756	0.0783454	0.0708869	0.0709465	0.0583577	0.066318	0.0690606	0.135718	0.158896	0.179584	0.201973	0.164417	0.199306	0.15533	0.154938	0.174903	0.177257	0.157172	0.187772
C00183	Val	118.086	14.1668	1.18814	1.57019	1.30582	0.69108	0.692294	0.673487	0.984304	0.994963	1.02186	0.90427	0.922171	0.972638	0.718729	0.797229	0.782996	0.775507	0.812577	0.825213	0.836031	0.867593	0.842061	0.807443	0.778029	0.768096	C06417	C16436
C00719	Betaine	118.086	15.8251	0.356781	0.413069	0.406345	0.314467	0.310516	0.306845	0.316479	0.289636	0.248591	0.285286	0.27951	0.284788	0.211349	0.237046	0.192994	0.261143	0.222322	0.238962	0.259684	0.239185	0.279827	0.262136	0.242859	0.279915
C02009	Benzimidazole	119.061	10.2493	N.D.	N.D.	N.D.	N.D.	N.D.	N.D.	N.D.	N.D.	N.D.	N.D.	N.D.	N.D.	N.D.	N.D.	N.D.	N.D.	N.D.	N.D.	N.D.	N.D.	N.D.	N.D.	N.D.	N.D.
C03283	2,4-Diaminobutyrate	119.081	9.85392	N.D.	N.D.	N.D.	N.D.	N.D.	N.D.	N.D.	N.D.	N.D.	N.D.	N.D.	N.D.	N.D.	N.D.	N.D.	N.D.	N.D.	N.D.	N.D.	N.D.	N.D.	N.D.	N.D.	N.D.
C03678	4-Amino-3-hydroxybutyrate	120.066	11.5464	N.D.	N.D.	N.D.	N.D.	N.D.	N.D.	N.D.	N.D.	N.D.	N.D.	N.D.	N.D.	N.D.	N.D.	N.D.	N.D.	N.D.	N.D.	N.D.	N.D.	N.D.	N.D.	N.D.	N.D.
C00263	Homoserine	120.066	14.2157	N.D.	N.D.	N.D.	N.D.	N.D.	N.D.	N.D.	0.0377634	0.0384072	0.0502326	0.0496811	0.0483981	0.0368246	0.0395093	0.0327049	0.0486128	N.D.	N.D.	0.0599803	N.D.	N.D.	N.D.	N.D.	N.D.
C02115	Alpha-Methylserine	120.066	14.6111	N.D.	N.D.	N.D.	N.D.	N.D.	N.D.	N.D.	N.D.	N.D.	N.D.	N.D.	N.D.	N.D.	N.D.	N.D.	N.D.	N.D.	N.D.	N.D.	N.D.	N.D.	N.D.	N.D.	N.D.
C00188	Thr	120.066	14.8011	4.93434	5.73325	5.50626	4.14792	4.05185	4.00935	3.43129	3.28344	3.55318	2.94932	3.02663	3.17363	1.3558	1.47867	1.49164	1.27612	1.31504	1.4669	1.4818	1.49901	1.62085	1.38033	1.30992	1.38756	C00820
C15587	Purine	121.051	11.5068	N.D.	N.D.	N.D.	N.D.	N.D.	N.D.	N.D.	N.D.	N.D.	N.D.	N.D.	N.D.	N.D.	N.D.	N.D.	N.D.	N.D.	N.D.	N.D.	N.D.	N.D.	N.D.	N.D.	N.D.
C01262	Anserine	121.069	9.80322	N.D.	N.D.	N.D.	N.D.	N.D.	N.D.	N.D.	N.D.	N.D.	N.D.	N.D.	N.D.	N.D.	N.D.	N.D.	N.D.	N.D.	N.D.	N.D.	N.D.	N.D.	N.D.	N.D.	N.D.
C00884	Homocarnosine	121.069	9.88781	N.D.	N.D.	N.D.	N.D.	N.D.	N.D.	N.D.	N.D.	N.D.	N.D.	N.D.	N.D.	N.D.	N.D.	N.D.	N.D.	N.D.	N.D.	N.D.	N.D.	N.D.	N.D.	N.D.	N.D.
C01784	Benzamidine	121.076	10.9227	N.D.	N.D.	N.D.	N.D.	N.D.	N.D.	N.D.	N.D.	N.D.	N.D.	N.D.	N.D.	N.D.	N.D.	N.D.	N.D.	N.D.	N.D.	N.D.	N.D.	N.D.	N.D.	N.D.	N.D.
C00097	Cys	122.028	15.8507	0.168084	0.634129	N.D.	0.429661	0.433142	N.D.	0.312855	N.D.	N.D.	N.D.	N.D.	N.D.	N.D.	N.D.	N.D.	N.D.	N.D.	N.D.	N.D.	N.D.	N.D.	N.D.	N.D.	N.D.	C00793	C00736
C09815	Benzamide	122.059	29.3664	N.D.	N.D.	N.D.	N.D.	N.D.	N.D.	N.D.	N.D.	N.D.	N.D.	N.D.	N.D.	N.D.	N.D.	N.D.	N.D.	N.D.	N.D.	N.D.	N.D.	N.D.	N.D.	N.D.	N.D.
C05332	Phenethylamine	122.097	11.0416	N.D.	N.D.	N.D.	N.D.	N.D.	N.D.	N.D.	N.D.	N.D.	N.D.	N.D.	N.D.	N.D.	N.D.	N.D.	N.D.	N.D.	N.D.	N.D.	N.D.	N.D.	N.D.	N.D.	N.D.
C02455	alpha-Methylbenzylamine	122.097	11.3932	N.D.	N.D.	N.D.	N.D.	N.D.	N.D.	N.D.	N.D.	N.D.	N.D.	N.D.	N.D.	N.D.	N.D.	N.D.	N.D.	N.D.	N.D.	N.D.	N.D.	N.D.	N.D.	N.D.	N.D.
C11003	2,4-Dimethylaniline	122.097	11.5977	N.D.	N.D.	N.D.	N.D.	N.D.	N.D.	N.D.	N.D.	N.D.	N.D.	N.D.	N.D.	N.D.	N.D.	N.D.	N.D.	N.D.	N.D.	N.D.	N.D.	N.D.	N.D.	N.D.	N.D.
C02421	Isonicotinamide	123.056	10.4527	N.D.	N.D.	N.D.	N.D.	N.D.	N.D.	N.D.	N.D.	N.D.	N.D.	N.D.	N.D.	N.D.	N.D.	N.D.	N.D.	N.D.	N.D.	N.D.	N.D.	N.D.	N.D.	N.D.	N.D.
C00153	Nicotinamide	123.056	10.5414	0.036789	0.0522853	0.0453656	0.0179699	0.027394	0.0174043	0.0239511	0.106551	0.117519	0.116178	0.110713	0.112938	0.0469688	0.0569867	0.0572019	0.070669	0.0212392	0.0348829	0.110887	0.032125	0.0345061	0.0289526	0.027593	0.0270893
C01950	Picolinamide	123.056	14.4962	N.D.	N.D.	N.D.	N.D.	N.D.	N.D.	N.D.	N.D.	N.D.	N.D.	N.D.	N.D.	N.D.	N.D.	N.D.	N.D.	N.D.	N.D.	N.D.	N.D.	N.D.	N.D.	N.D.	N.D.
C02567	N1-Acetylspermine	123.121	8.03634	N.D.	N.D.	N.D.	N.D.	N.D.	N.D.	N.D.	N.D.	N.D.	N.D.	N.D.	N.D.	N.D.	N.D.	N.D.	N.D.	N.D.	N.D.	N.D.	N.D.	N.D.	N.D.	N.D.	N.D.
C02635	3-Chloroalanine	124.016	18.0314	N.D.	N.D.	N.D.	N.D.	N.D.	N.D.	N.D.	N.D.	N.D.	N.D.	N.D.	N.D.	N.D.	N.D.	N.D.	N.D.	N.D.	N.D.	N.D.	N.D.	N.D.	N.D.	N.D.	N.D.
C00245	Taurine	126.021	29.5558	0.933288	0.828277	0.87442	0.761669	0.784234	0.715378	1.06112	0.954437	1.03066	0.979833	0.894304	0.925301	3.70686	3.64268	3.43206	3.63435	3.88779	3.44793	3.93056	3.82648	3.68337	4.42986	3.74281	3.54932
C02376	5-Methylcytosine	126.066	11.1097	N.D.	N.D.	N.D.	N.D.	N.D.	N.D.	N.D.	N.D.	N.D.	N.D.	N.D.	N.D.	N.D.	N.D.	N.D.	N.D.	N.D.	N.D.	N.D.	N.D.	N.D.	N.D.	N.D.	N.D.
C05127	1-Methylhistamine	126.103	7.09569	N.D.	N.D.	N.D.	N.D.	N.D.	N.D.	N.D.	N.D.	N.D.	N.D.	N.D.	N.D.	N.D.	N.D.	N.D.	N.D.	N.D.	N.D.	N.D.	N.D.	N.D.	N.D.	N.D.	N.D.
C02835	Imidazole-4-acetate	127.05	11.4159	N.D.	N.D.	N.D.	N.D.	N.D.	N.D.	N.D.	N.D.	N.D.	N.D.	N.D.	N.D.	N.D.	N.D.	N.D.	N.D.	N.D.	N.D.	N.D.	N.D.	N.D.	N.D.	N.D.	N.D.
C00178	Thymine	127.05	29.5627	N.D.	N.D.	N.D.	N.D.	N.D.	N.D.	N.D.	N.D.	N.D.	N.D.	N.D.	N.D.	N.D.	N.D.	N.D.	N.D.	N.D.	N.D.	N.D.	N.D.	N.D.	N.D.	N.D.	N.D.
C08737	Melamine	127.073	10.8433	N.D.	N.D.	N.D.	N.D.	N.D.	N.D.	N.D.	N.D.	N.D.	N.D.	N.D.	N.D.	N.D.	N.D.	N.D.	N.D.	N.D.	N.D.	N.D.	N.D.	N.D.	N.D.	N.D.	N.D.
C03969	1-Amino-1-cyclopentanecarboxylate	130.086	13.5918	N.D.	N.D.	N.D.	N.D.	N.D.	N.D.	N.D.	N.D.	N.D.	N.D.	N.D.	N.D.	N.D.	N.D.	N.D.	N.D.	N.D.	N.D.	N.D.	N.D.	N.D.	N.D.	N.D.	N.D.
C00408	Pipecolate	130.087	14.5022	N.D.	N.D.	N.D.	N.D.	N.D.	N.D.	N.D.	N.D.	N.D.	N.D.	N.D.	N.D.	N.D.	N.D.	N.D.	N.D.	N.D.	N.D.	N.D.	N.D.	N.D.	N.D.	N.D.	N.D.
C07151	Metformin	130.109	8.1092	N.D.	N.D.	N.D.	N.D.	N.D.	N.D.	N.D.	N.D.	N.D.	N.D.	N.D.	N.D.	N.D.	N.D.	N.D.	N.D.	N.D.	N.D.	N.D.	N.D.	N.D.	N.D.	N.D.	N.D.
C01740	Octylamine	130.159	11.9272	N.D.	N.D.	N.D.	N.D.	N.D.	N.D.	N.D.	N.D.	N.D.	N.D.	N.D.	N.D.	N.D.	N.D.	N.D.	N.D.	N.D.	N.D.	N.D.	N.D.	N.D.	N.D.	N.D.	N.D.
C02714	N-Acetylputrescine	131.117	12.0265	0.0204842	0.0138589	0.0170879	0.0118218	0.0136973	0.0156016	0.0125567	0.0114427	0.00989219	0.0131643	0.00940364	0.0112867	0.00927687	0.0108239	0.00872473	0.00795996	0.0145658	0.0135184	N.D.	N.D.	N.D.	N.D.	N.D.	N.D.
C00179	Agmatine	131.129	7.45923	N.D.	N.D.	N.D.	N.D.	N.D.	N.D.	N.D.	N.D.	N.D.	N.D.	N.D.	N.D.	N.D.	N.D.	N.D.	N.D.	N.D.	N.D.	N.D.	N.D.	N.D.	N.D.	N.D.	N.D.
C01015	Hydroxyproline	132.066	16.8361	7.23666	7.97645	8.2019	6.11367	6.33405	6.11019	4.69675	4.95591	5.04194	4.36723	4.47913	4.74727	1.99908	2.15841	2.26417	2.00198	2.19049	2.32608	2.3544	2.31431	2.48944	2.19779	2.22638	2.19758
C00430	5-Aminolevulinate	132.066	11.3705	N.D.	N.D.	N.D.	N.D.	N.D.	N.D.	N.D.	N.D.	N.D.	N.D.	N.D.	N.D.	N.D.	N.D.	N.D.	N.D.	N.D.	N.D.	N.D.	N.D.	N.D.	N.D.	N.D.	N.D.
C00300	Creatine	132.078	12.573	14.6845	16.3162	16.0579	13.4263	13.8272	13.6224	14.7467	15.291	15.4893	15.0289	15.3083	16.2279	13.0465	14.1052	14.7658	14.3296	15.4349	16.1444	10.1988	10.5224	10.7888	10.3394	10.2043	10.1848
C02378	6-Aminohexanoate	132.102	11.9045	N.D.	N.D.	N.D.	N.D.	N.D.	N.D.	N.D.	N.D.	N.D.	N.D.	N.D.	N.D.	N.D.	N.D.	N.D.	N.D.	N.D.	N.D.	N.D.	N.D.	N.D.	N.D.	N.D.	N.D.
C02486	beta-Leucine	132.102	12.4108	N.D.	N.D.	N.D.	N.D.	N.D.	N.D.	N.D.	N.D.	N.D.	N.D.	N.D.	N.D.	N.D.	N.D.	N.D.	N.D.	N.D.	N.D.	N.D.	N.D.	N.D.	N.D.	N.D.	N.D.
C00407	Ile	132.103	14.4275	3.11442	4.03064	3.43852	2.03662	1.98072	2.07158	2.30401	2.48697	2.60949	2.15805	2.24572	2.49661	1.59559	1.76128	1.79927	1.64625	1.81688	1.89383	1.82147	1.81307	1.83807	1.75154	1.70194	1.63427	C06418	C16434
C00123	Leu	132.103	14.5665	3.61198	4.72737	4.01793	2.31176	2.25289	2.31313	2.55233	2.69204	2.83482	2.38708	2.4636	2.66863	1.72601	1.8768	1.98698	1.73247	1.8721	2.02101	1.87996	1.96196	2.03523	1.87862	1.74824	1.87071	C01570	C16439
C03375	Bis(3-aminopropyl)amine	132.15	6.29204	N.D.	N.D.	N.D.	N.D.	N.D.	N.D.	N.D.	N.D.	N.D.	N.D.	N.D.	N.D.	N.D.	N.D.	N.D.	N.D.	N.D.	N.D.	N.D.	N.D.	N.D.	N.D.	N.D.	N.D.
C02037	Gly-Gly	133.063	11.8986	N.D.	N.D.	N.D.	N.D.	N.D.	N.D.	N.D.	N.D.	N.D.	N.D.	N.D.	N.D.	N.D.	N.D.	N.D.	N.D.	N.D.	N.D.	N.D.	N.D.	N.D.	N.D.	N.D.	N.D.
C00152	Asn	133.061	14.7332	16.6167	18.9661	18.1241	13.6432	13.8374	13.6012	10.33	10.4769	10.9975	9.11089	9.66887	10.2461	3.81356	4.17434	4.22597	3.65107	3.97157	4.25515	3.89124	3.87724	4.1462	3.53243	3.64145	3.50549	C01905	C16438
C00077	Ornithine	133.097	9.75847	0.243769	0.389522	0.283072	0.102064	0.11718	0.113712	0.0734511	0.0746087	0.0686224	0.106389	0.0769609	0.0669152	0.0804036	0.0888578	0.0766238	0.0674737	0.0809722	0.0797945	0.073093	0.0786786	0.0800217	0.0763121	0.0827414	0.0837576	C00515	C01602
C00049	Asp	134.046	16.157	16.9289	18.8853	18.358	16.2531	16.3543	16.5312	10.5264	11.549	11.6655	11.1897	11.4856	11.6693	17.0668	18.4884	19.6835	18.8438	20.1595	21.6934	12.2552	12.5262	13.4769	12.8212	12.7364	12.442	C00402	C16433
C10901	2-Aminobenzimidazole	134.072	10.7018	N.D.	N.D.	N.D.	N.D.	N.D.	N.D.	N.D.	N.D.	N.D.	N.D.	N.D.	N.D.	N.D.	N.D.	N.D.	N.D.	N.D.	N.D.	N.D.	N.D.	N.D.	N.D.	N.D.	N.D.
C00155	Homocysteine	136.043	14.7559	N.D.	N.D.	N.D.	N.D.	N.D.	N.D.	N.D.	N.D.	N.D.	N.D.	N.D.	N.D.	N.D.	N.D.	N.D.	N.D.	N.D.	N.D.	N.D.	N.D.	N.D.	N.D.	N.D.	N.D.	C05330
C00147	Adenine	136.062	10.8672	0.0242072	0.0152194	0.0215145	0.00900015	0.0137219	0.0174152	0.0127663	0.0540663	0.0462789	0.0470724	0.0498047	0.0557457	0.0362005	0.0341853	0.0314835	0.034173	0.0247377	0.0246182	0.0409117	0.0195308	0.0296428	0.0187984	0.0248311	0.0299108
C00262	Hypoxanthine	137.046	15.4818	N.D.	N.D.	N.D.	N.D.	N.D.	N.D.	N.D.	N.D.	N.D.	N.D.	N.D.	N.D.	N.D.	N.D.	N.D.	N.D.	N.D.	N.D.	N.D.	N.D.	N.D.	N.D.	N.D.	N.D.
C02918	1-Methylnicotinamide	137.071	10.4958	0.210671	0.254699	0.256692	0.204096	0.229588	0.220089	0.119766	0.128486	0.124344	0.109999	0.124826	0.122554	0.818667	0.902459	0.895971	0.927163	0.997924	0.998416	1.08312	1.09038	1.14298	1.15168	1.13014	1.09727
C00568	p-Aminobenzoate	138.055	13.6202	N.D.	N.D.	N.D.	N.D.	N.D.	N.D.	N.D.	N.D.	N.D.	N.D.	N.D.	N.D.	N.D.	N.D.	N.D.	N.D.	N.D.	N.D.	N.D.	N.D.	N.D.	N.D.	N.D.	N.D.
C01004	Trigonelline	138.055	14.726	N.D.	N.D.	N.D.	N.D.	N.D.	N.D.	N.D.	N.D.	N.D.	N.D.	N.D.	N.D.	N.D.	N.D.	N.D.	N.D.	N.D.	N.D.	N.D.	N.D.	N.D.	N.D.	N.D.	N.D.
C00108	Anthranilate	138.055	14.8805	N.D.	N.D.	N.D.	N.D.	N.D.	N.D.	N.D.	N.D.	N.D.	N.D.	N.D.	N.D.	N.D.	N.D.	N.D.	N.D.	N.D.	N.D.	N.D.	N.D.	N.D.	N.D.	N.D.	N.D.
C02735	Phenylethanolamine	138.092	11.626	N.D.	N.D.	N.D.	N.D.	N.D.	N.D.	N.D.	N.D.	N.D.	N.D.	N.D.	N.D.	N.D.	N.D.	N.D.	N.D.	N.D.	N.D.	N.D.	N.D.	N.D.	N.D.	N.D.	N.D.
C00483	Tyramine	138.092	11.7909	N.D.	N.D.	N.D.	N.D.	N.D.	N.D.	N.D.	N.D.	N.D.	N.D.	N.D.	N.D.	N.D.	N.D.	N.D.	N.D.	N.D.	N.D.	N.D.	N.D.	N.D.	N.D.	N.D.	N.D.
C00785	Urocanate	139.052	11.7793	N.D.	N.D.	N.D.	N.D.	N.D.	N.D.	N.D.	N.D.	N.D.	N.D.	N.D.	N.D.	N.D.	N.D.	N.D.	N.D.	N.D.	N.D.	N.D.	N.D.	N.D.	N.D.	N.D.	N.D.
C01020	6-Hydroxynicotinate	140.034	30.1981	N.D.	N.D.	N.D.	N.D.	N.D.	N.D.	N.D.	N.D.	N.D.	N.D.	N.D.	N.D.	N.D.	N.D.	N.D.	N.D.	N.D.	N.D.	N.D.	N.D.	N.D.	N.D.	N.D.	N.D.
C00783	Tropinone	140.107	10.798	N.D.	N.D.	N.D.	N.D.	N.D.	N.D.	N.D.	N.D.	N.D.	N.D.	N.D.	N.D.	N.D.	N.D.	N.D.	N.D.	N.D.	N.D.	N.D.	N.D.	N.D.	N.D.	N.D.	N.D.
C00860	Histidinol	142.098	7.70565	N.D.	N.D.	N.D.	N.D.	N.D.	N.D.	N.D.	N.D.	N.D.	N.D.	N.D.	N.D.	N.D.	N.D.	N.D.	N.D.	N.D.	N.D.	N.D.	N.D.	N.D.	N.D.	N.D.	N.D.
C00729	Tropine	142.123	11.45	N.D.	N.D.	N.D.	N.D.	N.D.	N.D.	N.D.	N.D.	N.D.	N.D.	N.D.	N.D.	N.D.	N.D.	N.D.	N.D.	N.D.	N.D.	N.D.	N.D.	N.D.	N.D.	N.D.	N.D.
C06231	Ectoine	143.082	13.3747	N.D.	N.D.	N.D.	N.D.	N.D.	N.D.	N.D.	N.D.	N.D.	N.D.	N.D.	N.D.	N.D.	N.D.	N.D.	N.D.	N.D.	N.D.	N.D.	N.D.	N.D.	N.D.	N.D.	N.D.
C04294	4-Methyl-5-thiazoleethanol	144.048	11.4273	N.D.	N.D.	N.D.	N.D.	N.D.	N.D.	N.D.	N.D.	N.D.	N.D.	N.D.	N.D.	N.D.	N.D.	N.D.	N.D.	N.D.	N.D.	N.D.	N.D.	N.D.	N.D.	N.D.	N.D.
C10172	Proline betaine	144.102	16.1868	N.D.	N.D.	N.D.	N.D.	N.D.	N.D.	N.D.	N.D.	N.D.	N.D.	N.D.	N.D.	N.D.	N.D.	N.D.	N.D.	N.D.	N.D.	N.D.	N.D.	N.D.	N.D.	N.D.	N.D.
C03413	N1,N12-Diacetylspermine	144.126	10.7867	N.D.	N.D.	N.D.	N.D.	N.D.	N.D.	N.D.	N.D.	N.D.	N.D.	N.D.	N.D.	N.D.	N.D.	N.D.	N.D.	N.D.	N.D.	N.D.	N.D.	N.D.	N.D.	N.D.	N.D.
C01035	gamma-Guanidinobutyrate	146.096	11.7875	0.018874	0.0155136	0.0150323	0.018575	0.0150894	0.019538	0.0143618	0.0145726	0.0137987	0.01417	0.0129987	0.0165853	0.00959581	0.0093999	0.0088957	0.0167522	0.0151083	0.0183855	0.0115283	0.0132175	0.0120492	0.0131942	0.0176001	0.0129955
C01996	Acetylcholine	146.118	10.8433	N.D.	N.D.	N.D.	N.D.	N.D.	N.D.	N.D.	N.D.	N.D.	N.D.	N.D.	N.D.	N.D.	N.D.	N.D.	N.D.	N.D.	N.D.	N.D.	N.D.	N.D.	N.D.	N.D.	N.D.
C01181	gamma-Butyrobetaine	146.117	11.5239	0.0672174	0.0718317	0.0673101	0.0620985	0.0677606	0.0582905	0.069493	0.0623869	0.0615917	0.0697341	0.0677946	0.0708183	0.0721798	0.0822575	0.0859301	0.0829701	0.0986355	0.0885408	0.0935189	0.0830044	0.0846356	0.0882557	0.0806525	0.0782431
C01930	Lysinamide	146.129	8.16532	N.D.	N.D.	N.D.	N.D.	N.D.	N.D.	N.D.	N.D.	N.D.	N.D.	N.D.	N.D.	N.D.	N.D.	N.D.	N.D.	N.D.	N.D.	N.D.	N.D.	N.D.	N.D.	N.D.	N.D.
C00315	Spermidine	146.165	6.53489	0.0133209	0.0158346	0.0105791	0.00854506	0.0190114	0.0162968	0.00821648	0.00860866	0.00501895	0.0106807	0.0122578	0.00869396	0.00670705	0.00673281	0.00898986	0.011654	0.0128438	0.0130132	0.00958739	0.00690308	0.0098215	0.00741721	0.0106276	0.00997091
C00064	Gln	147.077	15.1203	31.156	35.8638	33.7563	27.2989	28.0401	28.9353	19.0237	19.7277	21.3683	19.0188	18.9871	21.0356	3.0576	3.28494	3.79457	2.36072	2.43529	3.15962	0.98528	0.998535	1.27381	1.16818	1.14025	1.28623	C00819	C00303
C03114	5,6-Dimethylbenzimidazole	147.092	11.4046	N.D.	N.D.	N.D.	N.D.	N.D.	N.D.	N.D.	N.D.	N.D.	N.D.	N.D.	N.D.	N.D.	N.D.	N.D.	N.D.	N.D.	N.D.	N.D.	N.D.	N.D.	N.D.	N.D.	N.D.
C00047	Lys	147.113	9.85388	0.574405	0.926719	0.678313	0.252641	0.253193	0.234371	0.149293	0.165348	0.171333	0.192852	0.164958	0.133112	0.181486	0.207748	0.191664	0.216594	0.263235	0.233174	0.264662	0.263372	0.271544	0.2831	0.272075	0.262458	C00739	C16440
C07166	Trientine	147.161	6.05254	N.D.	N.D.	N.D.	N.D.	N.D.	N.D.	N.D.	N.D.	N.D.	N.D.	N.D.	N.D.	N.D.	N.D.	N.D.	N.D.	N.D.	N.D.	N.D.	N.D.	N.D.	N.D.	N.D.	N.D.
C00025	Glu	148.063	15.3488	65.9961	75.3891	73.2782	62.0848	62.7511	60.9492	54.3429	57.0643	57.948	57.0223	59.6566	60.4459	97.9778	106.299	105.835	108.757	115.364	115.897	114.234	113.321	116.608	119.244	113.929	113.817	C00217	C00302
C00979	O-Acetylserine	148.061	17.5961	N.D.	N.D.	N.D.	N.D.	N.D.	N.D.	N.D.	N.D.	N.D.	N.D.	N.D.	N.D.	N.D.	N.D.	N.D.	N.D.	N.D.	N.D.	N.D.	N.D.	N.D.	N.D.	N.D.	N.D.
C06524	Nornicotine	149.108	7.45371	N.D.	N.D.	N.D.	N.D.	N.D.	N.D.	N.D.	N.D.	N.D.	N.D.	N.D.	N.D.	N.D.	N.D.	N.D.	N.D.	N.D.	N.D.	N.D.	N.D.	N.D.	N.D.	N.D.	N.D.
C00073	Met	150.059	15.0899	1.13049	1.36634	1.24279	0.749767	0.777839	0.759545	0.694996	0.695035	0.761838	0.629418	0.643517	0.704748	0.379985	0.409618	0.433626	0.336582	0.381917	0.397351	0.389831	0.413268	0.429644	0.444737	0.402969	0.401527
C00913	3-Methyladenine	150.078	11.0643	N.D.	N.D.	N.D.	N.D.	N.D.	N.D.	N.D.	N.D.	N.D.	N.D.	N.D.	N.D.	N.D.	N.D.	N.D.	N.D.	N.D.	N.D.	N.D.	N.D.	N.D.	N.D.	N.D.	N.D.
C08434	6-Methylaminopurine	150.078	11.5977	N.D.	N.D.	N.D.	N.D.	N.D.	N.D.	N.D.	N.D.	N.D.	N.D.	N.D.	N.D.	N.D.	N.D.	N.D.	N.D.	N.D.	N.D.	N.D.	N.D.	N.D.	N.D.	N.D.	N.D.
C00242	Guanine	152.057	11.7982	N.D.	N.D.	N.D.	N.D.	N.D.	N.D.	N.D.	N.D.	N.D.	N.D.	N.D.	N.D.	N.D.	N.D.	N.D.	N.D.	N.D.	N.D.	N.D.	N.D.	N.D.	N.D.	N.D.	N.D.
C06818	Amantadine	152.144	12.2457	N.D.	N.D.	N.D.	N.D.	N.D.	N.D.	N.D.	N.D.	N.D.	N.D.	N.D.	N.D.	N.D.	N.D.	N.D.	N.D.	N.D.	N.D.	N.D.	N.D.	N.D.	N.D.	N.D.	N.D.
C00385	Xanthine	153.04	26.3613	N.D.	N.D.	N.D.	N.D.	N.D.	N.D.	N.D.	N.D.	N.D.	N.D.	N.D.	N.D.	N.D.	N.D.	N.D.	N.D.	N.D.	N.D.	N.D.	N.D.	N.D.	N.D.	N.D.	N.D.
C02518	4-Aminosalicylate	154.05	17.8969	N.D.	N.D.	N.D.	N.D.	N.D.	N.D.	N.D.	N.D.	N.D.	N.D.	N.D.	N.D.	N.D.	N.D.	N.D.	N.D.	N.D.	N.D.	N.D.	N.D.	N.D.	N.D.	N.D.	N.D.
C00632	3-Hydroxyanthranilate	154.05	15.2022	N.D.	N.D.	N.D.	N.D.	N.D.	N.D.	N.D.	N.D.	N.D.	N.D.	N.D.	N.D.	N.D.	N.D.	N.D.	N.D.	N.D.	N.D.	N.D.	N.D.	N.D.	N.D.	N.D.	N.D.
C03758	Dopamine	154.087	12.3711	N.D.	N.D.	N.D.	N.D.	N.D.	N.D.	N.D.	N.D.	N.D.	N.D.	N.D.	N.D.	N.D.	N.D.	N.D.	N.D.	N.D.	N.D.	N.D.	N.D.	N.D.	N.D.	N.D.	N.D.
C05135	4-(beta-Acetylaminoethyl)imidazole	154.098	11.9955	N.D.	N.D.	N.D.	N.D.	N.D.	N.D.	N.D.	N.D.	N.D.	N.D.	N.D.	N.D.	N.D.	N.D.	N.D.	N.D.	N.D.	N.D.	N.D.	N.D.	N.D.	N.D.	N.D.	N.D.
C10865	Pseudopelletierine	154.123	11.2683	N.D.	N.D.	N.D.	N.D.	N.D.	N.D.	N.D.	N.D.	N.D.	N.D.	N.D.	N.D.	N.D.	N.D.	N.D.	N.D.	N.D.	N.D.	N.D.	N.D.	N.D.	N.D.	N.D.	N.D.
C00135	His	156.077	10.4203	0.955287	1.20703	1.07684	0.684813	0.678551	0.689506	0.729352	0.724387	0.738439	0.676342	0.66732	0.733965	0.422304	0.471588	0.463819	0.433255	0.499748	0.48437	0.475107	0.531193	0.526702	0.478019	0.479658	0.497797	C06419	C00768
C05568	beta-Imidazolelactate	157.061	12.5417	N.D.	N.D.	N.D.	N.D.	N.D.	N.D.	N.D.	N.D.	N.D.	N.D.	N.D.	N.D.	N.D.	N.D.	N.D.	N.D.	N.D.	N.D.	N.D.	N.D.	N.D.	N.D.	N.D.	N.D.
C10600	Ibotenate	159.04	24.846	N.D.	N.D.	N.D.	N.D.	N.D.	N.D.	N.D.	N.D.	N.D.	N.D.	N.D.	N.D.	N.D.	N.D.	N.D.	N.D.	N.D.	N.D.	N.D.	N.D.	N.D.	N.D.	N.D.	N.D.
C01551	Allantoin	159.052	29.5321	N.D.	N.D.	N.D.	N.D.	N.D.	N.D.	N.D.	N.D.	N.D.	N.D.	N.D.	N.D.	N.D.	N.D.	N.D.	N.D.	N.D.	N.D.	N.D.	N.D.	N.D.	N.D.	N.D.	N.D.	C02350	C02348
C00637	Indole-3-acetaldehyde	160.075	29.5662	N.D.	N.D.	N.D.	N.D.	N.D.	N.D.	N.D.	N.D.	N.D.	N.D.	N.D.	N.D.	N.D.	N.D.	N.D.	N.D.	N.D.	N.D.	N.D.	N.D.	N.D.	N.D.	N.D.	N.D.
C08269	Betonicine	160.097	18.286	N.D.	N.D.	N.D.	N.D.	N.D.	N.D.	N.D.	N.D.	N.D.	N.D.	N.D.	N.D.	N.D.	N.D.	N.D.	N.D.	N.D.	N.D.	N.D.	N.D.	N.D.	N.D.	N.D.	N.D.
-	N-Acetylvaline	160.097	30.262	N.D.	N.D.	N.D.	N.D.	N.D.	N.D.	N.D.	N.D.	N.D.	N.D.	N.D.	N.D.	N.D.	N.D.	N.D.	N.D.	N.D.	N.D.	N.D.	N.D.	N.D.	N.D.	N.D.	N.D.
C00993	Ala-Ala	161.092	13.1346	N.D.	N.D.	N.D.	N.D.	N.D.	N.D.	N.D.	N.D.	N.D.	N.D.	N.D.	N.D.	N.D.	N.D.	N.D.	N.D.	N.D.	N.D.	N.D.	N.D.	N.D.	N.D.	N.D.	N.D.
C00398	Tryptamine	161.108	11.8248	N.D.	N.D.	N.D.	N.D.	N.D.	N.D.	N.D.	N.D.	N.D.	N.D.	N.D.	N.D.	N.D.	N.D.	N.D.	N.D.	N.D.	N.D.	N.D.	N.D.	N.D.	N.D.	N.D.	N.D.
C00956	alpha-Aminoadipate	162.076	15.3928	0.141307	0.192599	0.187488	0.146132	0.135541	0.143394	0.136554	0.121367	0.128102	0.123769	0.119225	0.122899	0.11995	0.1385	0.138512	0.127641	0.139102	0.159885	0.155802	0.170601	0.163033	0.155623	0.168073	0.178813
C01046	N-Methylglutamate	162.076	17.631	N.D.	N.D.	N.D.	N.D.	N.D.	N.D.	N.D.	N.D.	N.D.	N.D.	N.D.	N.D.	N.D.	N.D.	N.D.	N.D.	N.D.	N.D.	N.D.	N.D.	N.D.	N.D.	N.D.	N.D.
C00955	Indole-3-ethanol	162.091	29.5923	N.D.	N.D.	N.D.	N.D.	N.D.	N.D.	N.D.	N.D.	N.D.	N.D.	N.D.	N.D.	N.D.	N.D.	N.D.	N.D.	N.D.	N.D.	N.D.	N.D.	N.D.	N.D.	N.D.	N.D.
C00318	Carnitine	162.113	12.1034	0.277404	0.310763	0.313041	0.225831	0.240898	0.223743	0.225463	0.358461	0.359281	0.3648	0.351565	0.352065	0.381497	0.39308	0.435087	0.399886	0.401404	0.464792	0.394643	0.322536	0.395372	0.369399	0.318554	0.359623	C00487	C15025
C02627	2-Deoxystreptamine	163.108	8.6652	N.D.	N.D.	N.D.	N.D.	N.D.	N.D.	N.D.	N.D.	N.D.	N.D.	N.D.	N.D.	N.D.	N.D.	N.D.	N.D.	N.D.	N.D.	N.D.	N.D.	N.D.	N.D.	N.D.	N.D.
C16741	5-Hydroxylysine	163.108	10.2098	N.D.	N.D.	N.D.	N.D.	N.D.	N.D.	N.D.	N.D.	N.D.	N.D.	N.D.	N.D.	N.D.	N.D.	N.D.	N.D.	N.D.	N.D.	N.D.	N.D.	N.D.	N.D.	N.D.	N.D.
C00745	Nicotine	163.124	7.70565	N.D.	N.D.	N.D.	N.D.	N.D.	N.D.	N.D.	N.D.	N.D.	N.D.	N.D.	N.D.	N.D.	N.D.	N.D.	N.D.	N.D.	N.D.	N.D.	N.D.	N.D.	N.D.	N.D.	N.D.	C16150	C16386
C00715	Pterin	164.057	14.3359	N.D.	N.D.	N.D.	N.D.	N.D.	N.D.	N.D.	N.D.	N.D.	N.D.	N.D.	N.D.	N.D.	N.D.	N.D.	N.D.	N.D.	N.D.	N.D.	N.D.	N.D.	N.D.	N.D.	N.D.
C03172	S-Methylmethionine	164.074	10.4132	N.D.	N.D.	N.D.	N.D.	N.D.	N.D.	N.D.	N.D.	N.D.	N.D.	N.D.	N.D.	N.D.	N.D.	N.D.	N.D.	N.D.	N.D.	N.D.	N.D.	N.D.	N.D.	N.D.	N.D.
C02989	Methionine sulfoxide	166.053	16.5509	0.0933835	0.105962	0.110827	0.0806975	0.0805867	0.084526	0.0527545	0.0623163	0.0626632	0.0714034	0.0723027	0.068925	0.0528937	0.0486973	0.0477223	0.0780487	0.0849451	0.0798115	0.0491945	0.045233	0.0453843	0.0700013	0.044657	0.0533226
C02242	7-Methylguanine	166.073	11.6884	N.D.	N.D.	N.D.	N.D.	N.D.	N.D.	N.D.	N.D.	N.D.	N.D.	N.D.	N.D.	N.D.	N.D.	N.D.	N.D.	N.D.	N.D.	N.D.	N.D.	N.D.	N.D.	N.D.	N.D.
C02230	3-Methylguanine	166.073	11.9159	N.D.	N.D.	N.D.	N.D.	N.D.	N.D.	N.D.	N.D.	N.D.	N.D.	N.D.	N.D.	N.D.	N.D.	N.D.	N.D.	N.D.	N.D.	N.D.	N.D.	N.D.	N.D.	N.D.	N.D.
C00079	Phe	166.086	15.5859	0.945223	1.21298	1.05038	0.64202	0.638432	0.628832	0.729787	0.735052	0.747668	0.665546	0.695742	0.71385	0.443593	0.513016	0.487798	0.454833	0.492352	0.507693	0.53402	0.545694	0.527666	0.542415	0.5024	0.497121
C01959	Taurocyamine	168.043	29.5652	N.D.	N.D.	N.D.	N.D.	N.D.	N.D.	N.D.	N.D.	N.D.	N.D.	N.D.	N.D.	N.D.	N.D.	N.D.	N.D.	N.D.	N.D.	N.D.	N.D.	N.D.	N.D.	N.D.	N.D.
C00250	Pyridoxal	168.066	12.4619	N.D.	N.D.	N.D.	N.D.	N.D.	N.D.	N.D.	N.D.	N.D.	N.D.	N.D.	N.D.	N.D.	N.D.	N.D.	N.D.	N.D.	N.D.	N.D.	N.D.	N.D.	N.D.	N.D.	N.D.
C05587	3-Methoxytyramine	168.102	12.5587	N.D.	N.D.	N.D.	N.D.	N.D.	N.D.	N.D.	N.D.	N.D.	N.D.	N.D.	N.D.	N.D.	N.D.	N.D.	N.D.	N.D.	N.D.	N.D.	N.D.	N.D.	N.D.	N.D.	N.D.
C04548	Synephrine	168.102	12.7298	N.D.	N.D.	N.D.	N.D.	N.D.	N.D.	N.D.	N.D.	N.D.	N.D.	N.D.	N.D.	N.D.	N.D.	N.D.	N.D.	N.D.	N.D.	N.D.	N.D.	N.D.	N.D.	N.D.	N.D.	C01869
C00534	Pyridoxamine	169.098	8.54153	N.D.	N.D.	N.D.	N.D.	N.D.	N.D.	N.D.	N.D.	N.D.	N.D.	N.D.	N.D.	N.D.	N.D.	N.D.	N.D.	N.D.	N.D.	N.D.	N.D.	N.D.	N.D.	N.D.	N.D.
C00314	Pyridoxine	170.08	12.2726	0.0235774	0.0311929	0.0261548	0.0137145	0.0154045	0.011072	0.0143156	0.0123715	0.0150006	0.0110055	0.00925735	0.0125611	0.0129682	0.0119685	0.0117445	0.0127805	0.0102001	0.0116055	0.0149412	0.021649	0.0173422	0.014735	0.015241	0.0158525
C00547	Noradrenaline	170.081	12.8266	N.D.	N.D.	N.D.	N.D.	N.D.	N.D.	N.D.	N.D.	N.D.	N.D.	N.D.	N.D.	N.D.	N.D.	N.D.	N.D.	N.D.	N.D.	N.D.	N.D.	N.D.	N.D.	N.D.	N.D.
C01152	3-Methylhistidine	170.092	10.6829	0.0398712	0.0496095	0.0494459	0.0343809	0.0372032	0.0332615	0.0375545	0.0372433	0.0378891	0.0360221	0.0373204	0.0415264	0.0274368	0.0260232	0.0241523	0.0197436	0.0256673	0.027918	0.0278559	0.026264	0.0262864	0.0274255	0.0219188	0.0288362
C02693	Indole-3-acetamide	175.087	29.5431	N.D.	N.D.	N.D.	N.D.	N.D.	N.D.	N.D.	N.D.	N.D.	N.D.	N.D.	N.D.	N.D.	N.D.	N.D.	N.D.	N.D.	N.D.	N.D.	N.D.	N.D.	N.D.	N.D.	N.D.
C00437	N-Acetylornithine	175.108	13.546	N.D.	N.D.	N.D.	N.D.	N.D.	N.D.	N.D.	N.D.	N.D.	N.D.	N.D.	N.D.	N.D.	N.D.	N.D.	N.D.	N.D.	N.D.	N.D.	N.D.	N.D.	N.D.	N.D.	N.D.
C01047	N-gamma-Ethylglutamine	175.108	16.0944	N.D.	N.D.	N.D.	N.D.	N.D.	N.D.	N.D.	N.D.	N.D.	N.D.	N.D.	N.D.	N.D.	N.D.	N.D.	N.D.	N.D.	N.D.	N.D.	N.D.	N.D.	N.D.	N.D.	N.D.
C00062	Arg	175.12	10.1712	3.11739	5.38216	3.87613	1.5471	1.52301	1.47951	1.07906	1.08872	1.05249	1.17242	1.14346	0.992769	1.04529	1.19349	1.07764	1.11687	1.34434	1.29402	1.52153	1.41193	1.64564	1.59574	1.60718	1.45511	C00792
C08304	Gramine	175.124	11.9669	N.D.	N.D.	N.D.	N.D.	N.D.	N.D.	N.D.	N.D.	N.D.	N.D.	N.D.	N.D.	N.D.	N.D.	N.D.	N.D.	N.D.	N.D.	N.D.	N.D.	N.D.	N.D.	N.D.	N.D.
C06213	N-omega-Methyltryptamine	175.124	12.2115	N.D.	N.D.	N.D.	N.D.	N.D.	N.D.	N.D.	N.D.	N.D.	N.D.	N.D.	N.D.	N.D.	N.D.	N.D.	N.D.	N.D.	N.D.	N.D.	N.D.	N.D.	N.D.	N.D.	N.D.
C03139	Guanidinosuccinate	176.067	14.2615	N.D.	N.D.	N.D.	N.D.	N.D.	N.D.	N.D.	N.D.	N.D.	N.D.	N.D.	N.D.	N.D.	N.D.	N.D.	N.D.	N.D.	N.D.	N.D.	N.D.	N.D.	N.D.	N.D.	N.D.
C00954	Indole-3-acetate	176.07	29.8204	N.D.	N.D.	N.D.	N.D.	N.D.	N.D.	N.D.	N.D.	N.D.	N.D.	N.D.	N.D.	N.D.	N.D.	N.D.	N.D.	N.D.	N.D.	N.D.	N.D.	N.D.	N.D.	N.D.	N.D.
C10898	2-Guanidinobenzimidazole	176.094	11.6315	N.D.	N.D.	N.D.	N.D.	N.D.	N.D.	N.D.	N.D.	N.D.	N.D.	N.D.	N.D.	N.D.	N.D.	N.D.	N.D.	N.D.	N.D.	N.D.	N.D.	N.D.	N.D.	N.D.	N.D.
C00327	Citrulline	176.102	15.528	0.111833	0.14394	0.123038	0.0918287	0.0981302	0.074405	0.0861661	0.0912895	0.0977806	0.0856806	0.084433	0.100885	0.0491959	0.0531735	0.0493226	0.0553233	0.0649278	0.0650811	0.0707461	0.056145	0.0669044	0.0607659	0.062303	0.0685246
C00308	Canavanine	177.099	10.5717	N.D.	N.D.	N.D.	N.D.	N.D.	N.D.	N.D.	N.D.	N.D.	N.D.	N.D.	N.D.	N.D.	N.D.	N.D.	N.D.	N.D.	N.D.	N.D.	N.D.	N.D.	N.D.	N.D.	N.D.
C00780	Serotonin	177.102	12.4505	N.D.	N.D.	N.D.	N.D.	N.D.	N.D.	N.D.	N.D.	N.D.	N.D.	N.D.	N.D.	N.D.	N.D.	N.D.	N.D.	N.D.	N.D.	N.D.	N.D.	N.D.	N.D.	N.D.	N.D.
C08265	Alliin	178.053	19.5653	N.D.	N.D.	N.D.	N.D.	N.D.	N.D.	N.D.	N.D.	N.D.	N.D.	N.D.	N.D.	N.D.	N.D.	N.D.	N.D.	N.D.	N.D.	N.D.	N.D.	N.D.	N.D.	N.D.	N.D.
C01419	Cys-Gly	179.049	13.0491	N.D.	N.D.	N.D.	N.D.	N.D.	N.D.	N.D.	N.D.	N.D.	N.D.	N.D.	N.D.	N.D.	N.D.	N.D.	N.D.	N.D.	N.D.	N.D.	N.D.	N.D.	N.D.	N.D.	N.D.
-	Xanthopterin	180.052	18.2389	N.D.	N.D.	N.D.	N.D.	N.D.	N.D.	N.D.	N.D.	N.D.	N.D.	N.D.	N.D.	N.D.	N.D.	N.D.	N.D.	N.D.	N.D.	N.D.	N.D.	N.D.	N.D.	N.D.	N.D.
C03570	Mannosamine	180.087	12.9633	N.D.	N.D.	N.D.	N.D.	N.D.	N.D.	N.D.	N.D.	N.D.	N.D.	N.D.	N.D.	N.D.	N.D.	N.D.	N.D.	N.D.	N.D.	N.D.	N.D.	N.D.	N.D.	N.D.	N.D.
C00329	Glucosamine	180.087	13.1291	N.D.	N.D.	N.D.	N.D.	N.D.	N.D.	N.D.	N.D.	N.D.	N.D.	N.D.	N.D.	N.D.	N.D.	N.D.	N.D.	N.D.	N.D.	N.D.	N.D.	N.D.	N.D.	N.D.	N.D.
-	n-Butyl a-Picolinate	180.103	14.6511	N.D.	N.D.	N.D.	N.D.	N.D.	N.D.	N.D.	N.D.	N.D.	N.D.	N.D.	N.D.	N.D.	N.D.	N.D.	N.D.	N.D.	N.D.	N.D.	N.D.	N.D.	N.D.	N.D.	N.D.
C03510	Methionine sulfoximine	181.065	11.9555	N.D.	N.D.	N.D.	N.D.	N.D.	N.D.	N.D.	N.D.	N.D.	N.D.	N.D.	N.D.	N.D.	N.D.	N.D.	N.D.	N.D.	N.D.	N.D.	N.D.	N.D.	N.D.	N.D.	N.D.	C03829
C00082	Tyr	182.081	15.9366	1.22006	1.5539	1.36543	0.840465	0.854261	0.891362	0.906352	0.980965	1.04816	0.903392	0.905378	0.967096	0.620084	0.680307	0.713752	0.619823	0.695323	0.713097	0.760823	0.721805	0.76906	0.71459	0.669103	0.681634	C06420	C01536
C09209	Harman	183.093	12.2174	N.D.	N.D.	N.D.	N.D.	N.D.	N.D.	N.D.	N.D.	N.D.	N.D.	N.D.	N.D.	N.D.	N.D.	N.D.	N.D.	N.D.	N.D.	N.D.	N.D.	N.D.	N.D.	N.D.	N.D.
C00588	Phosphorylcholine	184.074	27.8109	13.4577	14.3523	13.82	9.75259	9.61041	8.89126	19.1974	20.2779	19.6416	18.9997	19.332	19.8448	15.9756	17.6331	16.6843	15.6263	17.0877	16.5093	26.5368	25.276	25.2185	25.9081	25.1744	23.6887
C00788	Epinephrine	184.097	13.1918	N.D.	N.D.	N.D.	N.D.	N.D.	N.D.	N.D.	N.D.	N.D.	N.D.	N.D.	N.D.	N.D.	N.D.	N.D.	N.D.	N.D.	N.D.	N.D.	N.D.	N.D.	N.D.	N.D.	N.D.
C04259	N-alpha,N-alpha-Dimethylhistidine	184.108	11.8135	N.D.	N.D.	N.D.	N.D.	N.D.	N.D.	N.D.	N.D.	N.D.	N.D.	N.D.	N.D.	N.D.	N.D.	N.D.	N.D.	N.D.	N.D.	N.D.	N.D.	N.D.	N.D.	N.D.	N.D.
C01029	N8-Acetylspermidine	188.177	9.20533	N.D.	N.D.	N.D.	N.D.	N.D.	N.D.	N.D.	N.D.	N.D.	N.D.	N.D.	N.D.	N.D.	N.D.	N.D.	N.D.	N.D.	N.D.	N.D.	N.D.	N.D.	N.D.	N.D.	N.D.
C00612	N1-Acetylspermidine	188.177	9.09842	N.D.	N.D.	N.D.	N.D.	N.D.	N.D.	N.D.	N.D.	N.D.	N.D.	N.D.	N.D.	N.D.	N.D.	N.D.	N.D.	N.D.	N.D.	N.D.	N.D.	N.D.	N.D.	N.D.	N.D.
C02155	Gly-Leu	189.124	13.7461	N.D.	N.D.	N.D.	N.D.	N.D.	N.D.	N.D.	N.D.	N.D.	N.D.	N.D.	N.D.	N.D.	N.D.	N.D.	N.D.	N.D.	N.D.	N.D.	N.D.	N.D.	N.D.	N.D.	N.D.
C02727	N-epsilon-Acetyllysine	189.124	16.0482	N.D.	N.D.	N.D.	N.D.	N.D.	N.D.	N.D.	N.D.	N.D.	N.D.	N.D.	N.D.	N.D.	N.D.	N.D.	N.D.	N.D.	N.D.	N.D.	N.D.	N.D.	N.D.	N.D.	N.D.
C03793	N6,N6,N6-Trimethyllysine	189.16	10.2664	N.D.	N.D.	N.D.	N.D.	N.D.	N.D.	N.D.	N.D.	N.D.	N.D.	N.D.	N.D.	N.D.	N.D.	N.D.	N.D.	N.D.	N.D.	N.D.	N.D.	N.D.	N.D.	N.D.	N.D.
C02256	Castanospermine	190.108	12.9806	N.D.	N.D.	N.D.	N.D.	N.D.	N.D.	N.D.	N.D.	N.D.	N.D.	N.D.	N.D.	N.D.	N.D.	N.D.	N.D.	N.D.	N.D.	N.D.	N.D.	N.D.	N.D.	N.D.	N.D.
C05659	5-Methoxytryptamine	191.118	12.4847	N.D.	N.D.	N.D.	N.D.	N.D.	N.D.	N.D.	N.D.	N.D.	N.D.	N.D.	N.D.	N.D.	N.D.	N.D.	N.D.	N.D.	N.D.	N.D.	N.D.	N.D.	N.D.	N.D.	N.D.
C05635	5-Hydroxyindoleacetate	192.064	29.8193	N.D.	N.D.	N.D.	N.D.	N.D.	N.D.	N.D.	N.D.	N.D.	N.D.	N.D.	N.D.	N.D.	N.D.	N.D.	N.D.	N.D.	N.D.	N.D.	N.D.	N.D.	N.D.	N.D.	N.D.
C00021	SAH	193.069	12.4041	N.D.	0.0161103	0.0125634	N.D.	0.0142794	0.0164769	N.D.	0.0106627	0.0197185	0.0191001	0.0136616	0.0165954	N.D.	0.0175205	N.D.	0.0221357	0.0146015	0.0108897	0.0277105	0.0189152	N.D.	0.0181694	0.0153907	0.0173794
C03752	Glucosaminate	196.082	16.6768	N.D.	N.D.	N.D.	N.D.	N.D.	N.D.	N.D.	N.D.	N.D.	N.D.	N.D.	N.D.	N.D.	N.D.	N.D.	N.D.	N.D.	N.D.	N.D.	N.D.	N.D.	N.D.	N.D.	N.D.
C00355	DOPA	198.076	16.3642	N.D.	N.D.	N.D.	N.D.	N.D.	N.D.	N.D.	N.D.	N.D.	N.D.	N.D.	N.D.	N.D.	N.D.	N.D.	N.D.	N.D.	N.D.	N.D.	N.D.	N.D.	N.D.	N.D.	N.D.
C02997	N-Acetylhistidine	198.088	13.8777	N.D.	N.D.	N.D.	N.D.	N.D.	N.D.	N.D.	N.D.	N.D.	N.D.	N.D.	N.D.	N.D.	N.D.	N.D.	N.D.	N.D.	N.D.	N.D.	N.D.	N.D.	N.D.	N.D.	N.D.
C00019	SAM+	200.077	10.1668	0.227606	0.301582	0.269298	0.228498	0.247272	0.23448	0.187846	0.135602	0.111825	0.131917	0.143058	0.121877	0.119967	0.129508	0.126377	0.119354	0.204421	0.207827	0.134605	0.201377	0.205969	0.211574	0.203104	0.211997
C01404	Arginine ethyl ester	203.152	8.87896	N.D.	N.D.	N.D.	N.D.	N.D.	N.D.	N.D.	N.D.	N.D.	N.D.	N.D.	N.D.	N.D.	N.D.	N.D.	N.D.	N.D.	N.D.	N.D.	N.D.	N.D.	N.D.	N.D.	N.D.
C03626	ADMA	203.151	10.9341	N.D.	N.D.	N.D.	N.D.	N.D.	N.D.	N.D.	N.D.	N.D.	N.D.	N.D.	N.D.	N.D.	N.D.	N.D.	N.D.	N.D.	N.D.	N.D.	N.D.	N.D.	N.D.	N.D.	N.D.
-	SDMA	203.151	11.1152	N.D.	N.D.	N.D.	N.D.	N.D.	N.D.	N.D.	N.D.	N.D.	N.D.	N.D.	N.D.	N.D.	N.D.	N.D.	N.D.	N.D.	N.D.	N.D.	N.D.	N.D.	N.D.	N.D.	N.D.
C02571	o-Acetylcarnitine	204.123	12.8455	0.136829	0.140864	0.141898	0.136049	0.133579	0.148057	0.273246	0.180815	0.189322	0.163895	0.171641	0.213283	0.141872	0.172355	0.186269	0.13092	0.184096	0.205962	0.160556	0.197243	0.2161	0.210426	0.200442	0.219502
C00078	Trp	205.097	15.484	0.245703	0.305816	0.273991	0.166572	0.167005	0.165314	0.190457	0.189253	0.204935	0.178891	0.182322	0.187063	0.12574	0.153838	0.150614	0.142011	0.142734	0.145551	0.161399	0.161657	0.202136	0.173166	0.158352	0.143908	C00525	C00806
C05660	5-Methoxyindoleacetate	206.082	29.7972	N.D.	N.D.	N.D.	N.D.	N.D.	N.D.	N.D.	N.D.	N.D.	N.D.	N.D.	N.D.	N.D.	N.D.	N.D.	N.D.	N.D.	N.D.	N.D.	N.D.	N.D.	N.D.	N.D.	N.D.
C00328	Kynurenine	209.09	13.891	N.D.	N.D.	N.D.	N.D.	N.D.	N.D.	N.D.	N.D.	N.D.	N.D.	N.D.	N.D.	N.D.	0.0186797	0.02297	N.D.	0.0168567	0.0143843	N.D.	N.D.	N.D.	N.D.	N.D.	N.D.	C01718
-	Cysteine-glutathione disulphide	214.052	16.3048	0.930397	1.39492	2.72095	0.452602	0.37235	1.14296	0.341361	N.D.	N.D.	N.D.	0.0271837	N.D.	N.D.	N.D.	N.D.	N.D.	0.0458376	0.105294	N.D.	N.D.	0.0296268	0.0569898	0.0180071	0.0551017
C01909	Desthiobiotin	215.138	29.6777	N.D.	N.D.	N.D.	N.D.	N.D.	N.D.	N.D.	N.D.	N.D.	N.D.	N.D.	N.D.	N.D.	N.D.	N.D.	N.D.	N.D.	N.D.	N.D.	N.D.	N.D.	N.D.	N.D.	N.D.
C01118	o-Succinylhomoserine	220.081	30.4564	N.D.	N.D.	N.D.	N.D.	N.D.	N.D.	N.D.	N.D.	N.D.	N.D.	N.D.	N.D.	N.D.	N.D.	N.D.	N.D.	N.D.	N.D.	N.D.	N.D.	N.D.	N.D.	N.D.	N.D.
C00371	trans-Zeatin	220.12	13.6435	N.D.	N.D.	N.D.	N.D.	N.D.	N.D.	N.D.	N.D.	N.D.	N.D.	N.D.	N.D.	N.D.	N.D.	N.D.	N.D.	N.D.	N.D.	N.D.	N.D.	N.D.	N.D.	N.D.	N.D.
C00643	5-Hydroxytryptophan	221.093	15.8927	N.D.	N.D.	N.D.	N.D.	N.D.	N.D.	N.D.	N.D.	N.D.	N.D.	N.D.	N.D.	N.D.	N.D.	N.D.	N.D.	N.D.	N.D.	N.D.	N.D.	N.D.	N.D.	N.D.	N.D.
C01239	N-Acetylglucosylamine	221.114	14.0381	N.D.	N.D.	N.D.	N.D.	N.D.	N.D.	N.D.	N.D.	N.D.	N.D.	N.D.	N.D.	N.D.	N.D.	N.D.	N.D.	N.D.	N.D.	N.D.	N.D.	N.D.	N.D.	N.D.	N.D.
C00140	N-Acetylglucosamine	222.097	29.5933	N.D.	N.D.	N.D.	N.D.	N.D.	N.D.	N.D.	N.D.	N.D.	N.D.	N.D.	N.D.	N.D.	N.D.	N.D.	N.D.	N.D.	N.D.	N.D.	N.D.	N.D.	N.D.	N.D.	N.D.
C02291	Cystathionine	223.075	13.9797	0.102963	0.102626	0.119449	0.0858272	0.0900336	0.0897026	0.0736997	0.0855967	0.0908033	0.0909309	0.0843521	0.096223	0.21725	0.220556	0.232774	0.234514	0.245304	0.270029	0.300263	0.309011	0.32029	0.294036	0.303755	0.277553	C00542
C02794	3-Hydroxykynurenine	225.087	13.6774	N.D.	N.D.	N.D.	N.D.	N.D.	N.D.	N.D.	N.D.	N.D.	N.D.	N.D.	N.D.	N.D.	N.D.	N.D.	N.D.	N.D.	N.D.	N.D.	N.D.	N.D.	N.D.	N.D.	N.D.	C03227
C00881	2'-Deoxycytidine	228.098	13.3459	N.D.	N.D.	N.D.	N.D.	N.D.	N.D.	N.D.	N.D.	N.D.	N.D.	N.D.	N.D.	N.D.	N.D.	N.D.	N.D.	N.D.	N.D.	N.D.	N.D.	N.D.	N.D.	N.D.	N.D.
-	N1,N8-Diacetylspermidine	230.187	14.4903	N.D.	N.D.	N.D.	N.D.	N.D.	N.D.	N.D.	N.D.	N.D.	N.D.	N.D.	N.D.	N.D.	N.D.	N.D.	N.D.	N.D.	N.D.	N.D.	N.D.	N.D.	N.D.	N.D.	N.D.
-	gamma-Glu-2AB	233.114	17.4687	N.D.	N.D.	N.D.	N.D.	N.D.	N.D.	N.D.	N.D.	N.D.	N.D.	N.D.	N.D.	N.D.	N.D.	N.D.	N.D.	N.D.	N.D.	N.D.	N.D.	N.D.	N.D.	N.D.	N.D.
C01598	Melatonin	233.128	29.4512	N.D.	N.D.	N.D.	N.D.	N.D.	N.D.	N.D.	N.D.	N.D.	N.D.	N.D.	N.D.	N.D.	N.D.	N.D.	N.D.	N.D.	N.D.	N.D.	N.D.	N.D.	N.D.	N.D.	N.D.
C00835	Sepiapterin	238.094	24.6029	N.D.	N.D.	N.D.	N.D.	N.D.	N.D.	N.D.	N.D.	N.D.	N.D.	N.D.	N.D.	N.D.	N.D.	N.D.	N.D.	N.D.	N.D.	N.D.	N.D.	N.D.	N.D.	N.D.	N.D.
C02953	7,8-Dihydrobiopterin	240.109	15.3914	N.D.	N.D.	N.D.	N.D.	N.D.	N.D.	N.D.	N.D.	N.D.	N.D.	N.D.	N.D.	N.D.	N.D.	N.D.	N.D.	N.D.	N.D.	N.D.	N.D.	N.D.	N.D.	N.D.	N.D.
C00491	Cystine	241.032	15.4307	0.0180657	0.0255163	0.190011	N.D.	N.D.	0.0367424	N.D.	N.D.	N.D.	N.D.	N.D.	N.D.	N.D.	N.D.	N.D.	N.D.	N.D.	N.D.	N.D.	N.D.	N.D.	N.D.	N.D.	N.D.	C01420
C03592	5-Methyl-2'-deoxycytidine	242.114	13.7975	N.D.	N.D.	N.D.	N.D.	N.D.	N.D.	N.D.	N.D.	N.D.	N.D.	N.D.	N.D.	N.D.	N.D.	N.D.	N.D.	N.D.	N.D.	N.D.	N.D.	N.D.	N.D.	N.D.	N.D.
C00214	Thymidine	243.101	29.6375	N.D.	N.D.	N.D.	N.D.	N.D.	N.D.	N.D.	N.D.	N.D.	N.D.	N.D.	N.D.	N.D.	N.D.	N.D.	N.D.	N.D.	N.D.	N.D.	N.D.	N.D.	N.D.	N.D.	N.D.
C00475	Cytidine	244.094	13.6799	N.D.	N.D.	N.D.	N.D.	N.D.	N.D.	N.D.	N.D.	N.D.	N.D.	N.D.	N.D.	N.D.	N.D.	N.D.	N.D.	N.D.	N.D.	N.D.	N.D.	N.D.	N.D.	N.D.	N.D.
C00299	Uridine	245.077	29.5928	N.D.	N.D.	N.D.	N.D.	N.D.	N.D.	N.D.	N.D.	N.D.	N.D.	N.D.	N.D.	N.D.	N.D.	N.D.	N.D.	N.D.	N.D.	N.D.	N.D.	N.D.	N.D.	N.D.	N.D.
C04137	Octopine	247.141	15.076	N.D.	N.D.	N.D.	N.D.	N.D.	N.D.	N.D.	N.D.	N.D.	N.D.	N.D.	N.D.	N.D.	N.D.	N.D.	N.D.	N.D.	N.D.	N.D.	N.D.	N.D.	N.D.	N.D.	N.D.
C00647	Pyridoxamine 5'-phosphate	249.062	14.7473	0.0256628	0.0298102	0.0199321	0.0196665	N.D.	0.0262584	N.D.	0.0239872	N.D.	0.0243144	0.0157504	N.D.	0.0206996	0.0235702	N.D.	N.D.	0.0282486	N.D.	N.D.	N.D.	N.D.	N.D.	N.D.	N.D.
C00669	gamma-Glu-cys	251.07	17.8363	N.D.	0.101087	N.D.	0.154749	0.162172	N.D.	0.231059	0.229704	0.207672	0.198728	0.146185	0.242594	0.141941	0.147534	0.136072	0.220454	0.249165	0.12653	0.0987518	0.0719791	0.109138	N.D.	0.121581	0.0730553
C06470	Muramate	252.108	15.403	N.D.	N.D.	N.D.	N.D.	N.D.	N.D.	N.D.	N.D.	N.D.	N.D.	N.D.	N.D.	N.D.	N.D.	N.D.	N.D.	N.D.	N.D.	N.D.	N.D.	N.D.	N.D.	N.D.	N.D.
C05198	5'-Deoxyadenosine	252.11	13.6829	N.D.	N.D.	N.D.	N.D.	N.D.	N.D.	N.D.	N.D.	N.D.	N.D.	N.D.	N.D.	N.D.	N.D.	N.D.	N.D.	N.D.	N.D.	N.D.	N.D.	N.D.	N.D.	N.D.	N.D.
C01736	Purine riboside	253.094	17.5558	N.D.	N.D.	N.D.	N.D.	N.D.	N.D.	N.D.	N.D.	N.D.	N.D.	N.D.	N.D.	N.D.	N.D.	N.D.	N.D.	N.D.	N.D.	N.D.	N.D.	N.D.	N.D.	N.D.	N.D.
C05512	2'-Deoxyinosine	253.093	24.671	N.D.	N.D.	N.D.	N.D.	N.D.	N.D.	N.D.	N.D.	N.D.	N.D.	N.D.	N.D.	N.D.	N.D.	N.D.	N.D.	N.D.	N.D.	N.D.	N.D.	N.D.	N.D.	N.D.	N.D.
C04874	7,8-Dihydroneopterin	256.104	15.6159	N.D.	N.D.	N.D.	N.D.	N.D.	N.D.	N.D.	N.D.	N.D.	N.D.	N.D.	N.D.	N.D.	N.D.	N.D.	N.D.	N.D.	N.D.	N.D.	N.D.	N.D.	N.D.	N.D.	N.D.
C00670	Glycerophosphorylcholine	258.111	29.1103	6.30953	7.09777	6.71114	5.59164	5.85957	6.00117	8.80679	9.32913	9.68129	9.42235	9.87531	9.60415	15.3079	16.9231	16.991	17.6596	18.014	19.6506	15.6724	15.6588	16.803	16.0528	15.8099	16.3366
C00378	Thiamine	265.113	9.4694	0.0142543	0.0222208	0.018612	0.00884761	0.0121058	0.00947665	0.00763099	0.00973847	0.00948751	0.00930738	0.00936629	0.00895598	0.00659316	0.00866386	0.00947258	0.00931942	0.00812244	0.00795776	0.00768246	0.00960383	0.0131775	0.0125847	0.00886815	0.00852143
C03795	N6-Methyl-2'-deoxyadenosine	266.126	14.1409	N.D.	N.D.	N.D.	N.D.	N.D.	N.D.	N.D.	N.D.	N.D.	N.D.	N.D.	N.D.	N.D.	N.D.	N.D.	N.D.	N.D.	N.D.	N.D.	N.D.	N.D.	N.D.	N.D.	N.D.
C00212	Adenosine	268.105	13.9339	0.0114186	0.00824598	0.0103572	N.D.	N.D.	N.D.	N.D.	N.D.	N.D.	N.D.	N.D.	N.D.	N.D.	N.D.	N.D.	N.D.	N.D.	N.D.	N.D.	N.D.	N.D.	N.D.	N.D.	N.D.
C00330	2'-Deoxyguanosine	268.105	16.0598	N.D.	N.D.	N.D.	N.D.	N.D.	N.D.	N.D.	N.D.	N.D.	N.D.	N.D.	N.D.	N.D.	N.D.	N.D.	N.D.	N.D.	N.D.	N.D.	N.D.	N.D.	N.D.	N.D.	N.D.
C01817	Homocystine	269.062	13.5862	N.D.	N.D.	N.D.	N.D.	N.D.	N.D.	N.D.	N.D.	N.D.	N.D.	N.D.	N.D.	N.D.	N.D.	N.D.	N.D.	N.D.	N.D.	N.D.	N.D.	N.D.	N.D.	N.D.	N.D.
C00294	Inosine	269.089	26.4122	N.D.	N.D.	N.D.	N.D.	N.D.	N.D.	N.D.	N.D.	N.D.	N.D.	N.D.	N.D.	N.D.	N.D.	N.D.	N.D.	N.D.	N.D.	N.D.	N.D.	N.D.	N.D.	N.D.	N.D.
C01425	Glu-Glu	277.104	15.3159	N.D.	N.D.	N.D.	N.D.	N.D.	N.D.	N.D.	N.D.	N.D.	N.D.	N.D.	N.D.	N.D.	N.D.	N.D.	N.D.	N.D.	N.D.	N.D.	N.D.	N.D.	N.D.	N.D.	N.D.
C00449	Saccharopine	277.141	15.1105	N.D.	N.D.	N.D.	N.D.	N.D.	N.D.	N.D.	N.D.	N.D.	N.D.	N.D.	N.D.	N.D.	N.D.	N.D.	N.D.	N.D.	N.D.	N.D.	N.D.	N.D.	N.D.	N.D.	N.D.
C02494	1-Methyladenosine	282.121	14.0721	N.D.	N.D.	N.D.	N.D.	N.D.	N.D.	N.D.	N.D.	N.D.	N.D.	N.D.	N.D.	N.D.	N.D.	N.D.	N.D.	N.D.	N.D.	N.D.	N.D.	N.D.	N.D.	N.D.	N.D.
C00387	Guanosine	284.1	17.4005	N.D.	N.D.	N.D.	N.D.	N.D.	N.D.	N.D.	N.D.	N.D.	N.D.	N.D.	N.D.	N.D.	N.D.	N.D.	N.D.	N.D.	N.D.	N.D.	N.D.	N.D.	N.D.	N.D.	N.D.
C01762	Xanthosine	285.083	28.2351	N.D.	N.D.	N.D.	N.D.	N.D.	N.D.	N.D.	N.D.	N.D.	N.D.	N.D.	N.D.	N.D.	N.D.	N.D.	N.D.	N.D.	N.D.	N.D.	N.D.	N.D.	N.D.	N.D.	N.D.
-	Ophthalmate	290.135	18.3781	N.D.	N.D.	N.D.	N.D.	N.D.	N.D.	N.D.	N.D.	N.D.	N.D.	N.D.	N.D.	N.D.	N.D.	N.D.	N.D.	N.D.	N.D.	N.D.	N.D.	N.D.	N.D.	N.D.	N.D.
C03406	Argininosuccinate	291.131	13.3311	0.0868619	0.0870161	0.0886804	0.0829956	0.109129	0.0776149	0.0331307	0.0364108	0.0352781	0.0482318	0.0471691	0.035147	0.225525	0.209825	0.212149	0.225603	0.250972	0.246444	0.205115	0.198189	0.227285	0.200852	0.174209	0.174054
C00170	5-Methylthioadenosine	298.097	14.2411	0.0110905	0.0102541	0.012254	0.00855109	0.00756166	0.00936544	0.00827204	0.0370557	0.0385099	0.0348833	0.0429326	0.0418213	0.0224707	0.0371649	0.0337801	0.0366402	0.012799	0.0145562	0.045308	0.0116842	0.0145779	0.0129811	0.0123769	0.0137395
C00127	Glutathione(ox)	307.086	17.0106	17.9745	15.2234	21.0585	6.2493	7.35886	18.3635	6.64547	3.2301	4.54681	2.99645	9.26948	3.71762	2.09184	2.91385	3.19165	2.91003	6.24165	15.7418	5.54365	3.21826	6.51182	6.56677	4.66259	10.0965
C01670	N-alpha-Benzenolarginine ethylester	307.178	14.8345	N.D.	N.D.	N.D.	N.D.	N.D.	N.D.	N.D.	N.D.	N.D.	N.D.	N.D.	N.D.	N.D.	N.D.	N.D.	N.D.	N.D.	N.D.	N.D.	N.D.	N.D.	N.D.	N.D.	N.D.
C02515	3-Iodotyrosine	307.979	16.8504	N.D.	N.D.	N.D.	N.D.	N.D.	N.D.	N.D.	N.D.	N.D.	N.D.	N.D.	N.D.	N.D.	N.D.	N.D.	N.D.	N.D.	N.D.	N.D.	N.D.	N.D.	N.D.	N.D.	N.D.
C00051	Glutathione(red)	308.095	18.3915	5.8606	19.5258	0.143523	34.7858	33.7232	1.68273	40.4057	47.685	44.551	47.803	32.357	47.9502	40.5567	42.1065	42.1577	41.8576	39.4863	15.5496	50.9458	61.4079	54.9619	58.9434	58.7452	42.8749
-	Phe-Phe	313.156	15.3799	N.D.	N.D.	N.D.	N.D.	N.D.	N.D.	N.D.	N.D.	N.D.	N.D.	N.D.	N.D.	N.D.	N.D.	N.D.	N.D.	N.D.	N.D.	N.D.	N.D.	N.D.	N.D.	N.D.	N.D.
C00455	NMN	335.064	27.9305	N.D.	N.D.	N.D.	N.D.	N.D.	N.D.	N.D.	N.D.	N.D.	N.D.	N.D.	N.D.	N.D.	N.D.	N.D.	N.D.	N.D.	N.D.	N.D.	N.D.	N.D.	N.D.	N.D.	N.D.
C04677	AICAR	339.071	29.8853	N.D.	N.D.	N.D.	N.D.	N.D.	N.D.	N.D.	N.D.	N.D.	N.D.	N.D.	N.D.	N.D.	N.D.	N.D.	N.D.	N.D.	N.D.	N.D.	N.D.	N.D.	N.D.	N.D.	N.D.
C01081	Thiamine monophosphate	345.079	15.1216	N.D.	N.D.	N.D.	N.D.	N.D.	N.D.	N.D.	N.D.	N.D.	N.D.	N.D.	N.D.	N.D.	N.D.	N.D.	N.D.	N.D.	N.D.	N.D.	N.D.	N.D.	N.D.	N.D.	N.D.
C02890	Tetrahydropalmatine	356.187	15.6284	N.D.	N.D.	N.D.	N.D.	N.D.	N.D.	N.D.	N.D.	N.D.	N.D.	N.D.	N.D.	N.D.	N.D.	N.D.	N.D.	N.D.	N.D.	N.D.	N.D.	N.D.	N.D.	N.D.	N.D.
C03958	TRH	363.179	15.1791	N.D.	N.D.	N.D.	N.D.	N.D.	N.D.	N.D.	N.D.	N.D.	N.D.	N.D.	N.D.	N.D.	N.D.	N.D.	N.D.	N.D.	N.D.	N.D.	N.D.	N.D.	N.D.	N.D.	N.D.
C00255	Riboflavin	377.144	29.4477	N.D.	N.D.	N.D.	N.D.	N.D.	N.D.	N.D.	N.D.	N.D.	N.D.	N.D.	N.D.	N.D.	N.D.	N.D.	N.D.	N.D.	N.D.	N.D.	N.D.	N.D.	N.D.	N.D.	N.D.
C03451	S-Lactoylglutathione	380.114	19.1216	N.D.	N.D.	N.D.	N.D.	N.D.	N.D.	N.D.	0.359002	0.304788	0.376434	0.310646	0.353599	0.366661	0.547964	0.592553	0.55727	0.157213	0.0901458	0.652275	0.143797	0.183224	0.213407	0.170286	0.147009
C11331	Leu-Leu-Tyr	408.251	16.7231	N.D.	N.D.	N.D.	N.D.	N.D.	N.D.	N.D.	N.D.	N.D.	N.D.	N.D.	N.D.	N.D.	N.D.	N.D.	N.D.	N.D.	N.D.	N.D.	N.D.	N.D.	N.D.	N.D.	N.D.
C01060	3,5-Diiodo-tyrosine	433.875	17.5326	N.D.	N.D.	N.D.	N.D.	N.D.	N.D.	N.D.	N.D.	N.D.	N.D.	N.D.	N.D.	N.D.	N.D.	N.D.	N.D.	N.D.	N.D.	N.D.	N.D.	N.D.	N.D.	N.D.	N.D.
C00440	5-Methyltetrahydrofolate	460.195	16.5898	N.D.	N.D.	N.D.	N.D.	N.D.	N.D.	N.D.	N.D.	N.D.	N.D.	N.D.	N.D.	N.D.	N.D.	N.D.	N.D.	N.D.	N.D.	N.D.	N.D.	N.D.	N.D.	N.D.	N.D.
C02465	3,3',5-Triiodothyronine	651.798	19.4368	N.D.	N.D.	N.D.	N.D.	N.D.	N.D.	N.D.	N.D.	N.D.	N.D.	N.D.	N.D.	N.D.	N.D.	N.D.	N.D.	N.D.	N.D.	N.D.	N.D.	N.D.	N.D.	N.D.	N.D.
