# Supplementary material for: Upregulation of Thymidylate Synthase Induces Pemetrexed Resistance in Malignant Pleural Mesothelioma
Source: Front Pharmacol. 2021 Sep 27;12:718675. doi: 10.3389/fphar.2021.718675 (PMC8504579; doi:10.3389/fphar.2021.718675)
Supplement: Supplementary file 6 [file Table1.XLSX]

## Sheet: Anionic compounds
Supplementary Table S1. Metabolomic profile of metabolites (Anionic compounds)
					Concentration [pmol/10^6cell]
KEGG ID	Compound Name	Cell lines			MSTO-211H						MSTO-211H_R						TCC-MESO-2						TCC-MESO-2_R						KEGG ID (others)
		Treatments			Control 1			Drug 1			Control 2			Drug 2			Control 3			Drug 3			Control 4			Drug 4
		No.			1	2	3	4	5	6	7	8	9	10	11	12	13	14	15	16	17	18	19	20	21	22	23	24
		Pre m/z	Ave m/z	Ave CorMT
C00031	Glucose	179	89	12.9611	20.5912	32.3345	20.5245	1.73393	1.13786	0.939361	0.929122	1.78786	2.29174	1.32518	1.02769	0.953715	1.25816	1.16977	0.433406	1.22086	1.211	1.11272	2.1169	2.31629	1.23746	3.52138	1.57528	1.75753
C00103	G1P		259.023	14.6734	0.114144	0.11206	0.0971241	0.0707242	0.0847727	0.0896629	0.0864222	0.0773954	0.0864815	0.0831974	0.0695431	0.0888308	0.111713	0.113015	0.13872	0.112121	0.127702	0.147664	0.0826531	0.083868	0.0844811	0.114927	0.0933564	0.0868357	C00663
C00092	G6P		259.023	14.9718	0.340575	0.209111	0.238767	0.062245	0.0605442	0.0726681	0.0555905	0.0793657	0.0570748	0.0579987	0.0519667	0.0468743	0.137148	0.161648	0.172514	0.151425	0.16593	0.190658	0.105288	0.0763973	0.0882936	0.0841884	0.0961441	0.134086	C00668
C00085	F6P		259.022	14.8032	N.D.	0.0547124	N.D.	N.D.	N.D.	N.D.	N.D.	N.D.	0.0280877	N.D.	N.D.	0.0402426	0.0565865	0.0412214	0.0539485	0.0553252	0.036192	0.0785558	0.0383527	N.D.	0.0384716	N.D.	N.D.	0.0526395	C05345
C00354	F1,6P		338.99	11.9763	0.166441	0.272887	0.192661	0.0874565	0.102925	0.0997934	0.0663714	0.0829468	0.0724981	0.10051	0.10294	0.101645	0.194372	0.30225	0.383151	0.280312	0.353999	0.464749	0.208866	0.162741	0.203605	0.169503	0.148441	0.156659	C05378
C00111	DHAP		168.992	12.7767	0.353826	0.511975	0.335797	0.112168	0.121083	0.203599	0.0909235	0.122021	0.0908175	0.054596	0.0483207	0.0543822	0.567866	0.541638	0.58531	0.541114	0.944853	1.02155	0.249031	0.494368	0.459177	0.475107	0.44846	0.547367
C00093	Glycerophosphate		171.008	13.0543	0.277305	0.327302	0.326749	0.274584	0.283342	0.281836	0.286145	0.334366	0.291335	0.292778	0.296343	0.374796	0.374546	0.482581	0.47475	0.488321	0.5061	0.49005	0.509321	0.452353	0.469232	0.382029	0.376777	0.380907	C03189
C00661	G3P		168.994	13.3623	N.D.	0.142219	0.109284	N.D.	N.D.	N.D.	N.D.	N.D.	N.D.	N.D.	N.D.	N.D.	0.0895154	N.D.	N.D.	N.D.	0.209125	0.295703	N.D.	N.D.	N.D.	0.126921	N.D.	0.128643	C00118
C01159	2,3-DPG		264.954	11.0492	0.0558292	0.0772863	0.0637647	0.0540842	0.0667749	0.062481	0.048747	0.039598	0.0277142	0.0633684	0.0586278	0.0530029	0.0544154	0.0646261	0.0818565	0.0873515	0.157545	0.154054	0.113185	0.104396	0.118235	0.124834	0.100103	0.128307	C03339
C00197	3PG		184.988	10.8045	0.0866348	0.144258	0.107638	0.0480036	0.0654046	0.0560355	0.0551569	0.0510545	0.0403628	0.0599343	0.0613223	0.0561291	0.117562	0.138774	0.130168	0.109061	0.156946	0.149567	0.116383	0.137758	0.129327	0.129876	0.18203	0.119965	C00597
C00631	2PG		184.987	10.9009	N.D.	N.D.	N.D.	N.D.	N.D.	N.D.	N.D.	N.D.	N.D.	N.D.	N.D.	N.D.	N.D.	N.D.	N.D.	N.D.	N.D.	N.D.	N.D.	N.D.	N.D.	N.D.	N.D.	N.D.
C00074	PEP		166.978	10.6235	0.0268811	0.0385582	0.0391155	0.0196476	0.0176421	0.0232379	0.0251549	0.0227432	0.0180328	0.0227579	0.0228122	0.0315346	0.0454976	0.0441567	0.0494324	0.0577679	0.0506787	0.0691739	0.0640917	0.0502117	0.0499809	0.0734915	0.0469981	0.0642778
C00022	Pyruvate		87.0096	12.5941	0.681761	1.24323	N.D.	0.324069	0.69815	N.D.	0.432836	0.592492	0.632672	0.622726	0.491854	0.593472	0.464787	N.D.	0.617887	0.59837	0.358207	N.D.	0.541865	N.D.	N.D.	N.D.	N.D.	0.567589
C00186	Lactate		89.0249	14.0159	23.0606	27.5819	22.2908	15.0431	14.4288	12.6116	12.6819	13.1852	12.885	11.8706	11.7677	11.2229	23.6643	25.2082	27.3875	24.7497	29.4517	29.0123	28.5008	26.6729	27.1513	30.4369	27.0024	26.4779	C00256
C00352	Glucosamine 6-phosphate		258.041	16.3307	N.D.	N.D.	N.D.	N.D.	N.D.	N.D.	N.D.	N.D.	N.D.	N.D.	N.D.	N.D.	N.D.	N.D.	N.D.	N.D.	N.D.	N.D.	N.D.	N.D.	N.D.	N.D.	N.D.	N.D.
C00024	Acetyl CoA		403.558	14.5492	0.006087	0.011006	0.00918812	0.00369651	0.00993467	0.00564236	0.00642858	N.D.	N.D.	N.D.	N.D.	N.D.	N.D.	N.D.	N.D.	N.D.	0.00584357	0.00759556	N.D.	N.D.	N.D.	N.D.	N.D.	0.00605482
C00158	Citrate		191.021	10.2015	1.49763	1.56686	1.44498	1.28681	1.29665	1.24516	0.9901	0.982087	0.871954	1.26765	1.22924	1.15734	2.40334	2.45146	2.6483	2.68246	3.02366	3.03678	2.41341	2.06372	2.31426	2.44678	2.2181	2.2812
C00417	cis-Aconitate		173.01	10.0303	0.0742021	0.0758819	0.0792367	0.0761628	0.0700314	0.0658364	0.0493092	0.0461888	0.045796	0.0556915	0.0551567	0.0454341	0.1095	0.100136	0.102922	0.121173	0.136166	0.127648	0.0936957	0.0909574	0.0999841	0.107176	0.10608	0.0912222
C00311	Isocitrate		191.021	10.0052	0.0805675	0.0808043	0.0920766	0.0766496	0.0833917	0.0858079	0.0596481	0.0623787	0.0572919	0.0791135	0.0921422	0.0570965	0.144632	0.110626	0.14771	0.184551	0.141934	0.162393	0.127256	0.11175	0.110934	0.10092	0.136419	0.128152
C00026	2-Oxoglutarate		145.014	10.545	0.598919	0.558249	0.351932	0.385513	0.562387	0.330392	0.366448	0.501975	0.53238	0.546858	0.447829	0.528218	0.670984	0.727933	0.63327	0.90994	0.86388	0.814874	0.881187	0.915554	0.796865	0.986794	0.965669	0.858406
C02630	2-Hydroxyglutarate		147.031	11.3115	0.0274729	0.0369048	0.0393617	0.0261559	0.0222429	0.0358959	0.037411	0.0296032	0.0346397	0.0365926	0.0465972	0.03377	0.052243	0.0652253	0.0433307	0.0650961	0.0647639	0.0688637	0.0892639	0.0814314	0.0755925	0.0940487	0.0995926	0.0574832	C01087	C03196
C00091	Succinyl CoA		432.561	13.2328	N.D.	N.D.	N.D.	N.D.	N.D.	N.D.	N.D.	N.D.	N.D.	N.D.	N.D.	N.D.	N.D.	N.D.	N.D.	N.D.	N.D.	N.D.	N.D.	N.D.	N.D.	N.D.	N.D.	N.D.
C00042	Succinate		117.02	10.6279	0.805516	0.918485	0.820958	0.552224	0.488099	0.783554	0.458165	0.385172	0.376658	0.575807	0.572142	0.33928	0.893784	0.539237	0.535364	0.659834	0.868052	0.66395	0.787921	0.699763	0.704524	1.20184	0.686619	0.991037
C00122	Fumarate		115.004	10.2182	0.281819	0.337591	0.291332	0.257942	0.276589	0.27633	0.122052	0.138249	0.123204	0.160715	0.142505	0.172205	1.33622	1.33506	1.32109	1.48802	1.6244	1.6571	1.3533	1.30447	1.32954	1.41478	1.39217	1.28486
C00711	Malate		133.015	10.5901	1.08853	1.32785	1.13423	0.976938	1.06034	1.07352	0.612544	0.578362	0.504906	0.631296	0.691301	0.642746	4.55232	4.65285	4.85849	5.29952	5.75007	5.75553	5.1166	4.81295	4.97311	5.2035	4.93363	4.81329	C00149	C00497
C00345	6-Phosphogluconate		275.018	11.9411	0.231395	0.275827	0.244555	0.156091	0.171866	0.187381	0.498922	0.584408	0.42279	0.571	0.580063	0.490856	0.0617227	0.0451013	0.0677181	0.0631923	0.0738906	0.077344	0.0346657	0.0627139	0.0593914	0.0715952	0.0558738	0.0797539
C00199	Ru5P		229.014	13.8583	N.D.	N.D.	N.D.	N.D.	N.D.	N.D.	N.D.	N.D.	N.D.	N.D.	N.D.	N.D.	N.D.	N.D.	N.D.	N.D.	N.D.	N.D.	N.D.	N.D.	N.D.	N.D.	N.D.	N.D.	C01101
C00117	R5P		229.014	14.1337	N.D.	N.D.	N.D.	N.D.	N.D.	N.D.	N.D.	N.D.	N.D.	N.D.	N.D.	N.D.	N.D.	N.D.	N.D.	N.D.	N.D.	N.D.	N.D.	N.D.	N.D.	N.D.	N.D.	N.D.	C03736
C05382	S7P		289.033	15.2061	0.117512	0.122197	0.157644	0.128123	0.13959	0.146796	0.136995	0.153037	0.130991	0.128013	0.138864	0.133827	0.0902409	0.0862175	0.0938175	0.133802	0.145614	0.115236	0.115699	0.126445	0.156266	0.166672	0.156903	0.178172
C00048	Glyoxylate		72.9945	13.2813	N.D.	N.D.	N.D.	N.D.	N.D.	N.D.	N.D.	N.D.	N.D.	N.D.	N.D.	N.D.	N.D.	N.D.	N.D.	N.D.	N.D.	N.D.	N.D.	N.D.	N.D.	N.D.	N.D.	N.D.
C00163	Propionate		73.0301	13.9184	N.D.	N.D.	N.D.	N.D.	N.D.	N.D.	N.D.	0.637569	0.571062	0.483421	N.D.	0.556418	N.D.	N.D.	N.D.	N.D.	N.D.	N.D.	N.D.	N.D.	N.D.	N.D.	N.D.	N.D.
C00160	Glycolate		75.0094	12.7574	0.568816	0.955652	0.93125	0.822235	0.771607	1.149	0.75189	0.736654	0.735449	0.760299	0.851064	0.797486	1.08913	1.10763	0.968966	1.33713	1.06626	1.1767	1.1273	1.14023	1.27178	1.88101	1.35987	1.01734
C01771	Crotonate		85.0304	14.5788	N.D.	N.D.	N.D.	N.D.	N.D.	N.D.	N.D.	N.D.	N.D.	N.D.	N.D.	N.D.	N.D.	N.D.	N.D.	N.D.	N.D.	N.D.	N.D.	N.D.	N.D.	N.D.	N.D.	N.D.
C00246	Butyrate		87.0455	14.9888	N.D.	N.D.	N.D.	N.D.	N.D.	N.D.	N.D.	0.129722	0.153199	0.138486	0.146198	0.126161	0.160522	N.D.	0.068478	0.106688	N.D.	N.D.	0.0911088	N.D.	0.0980264	0.102757	N.D.	N.D.
C01013	3-Hydroxypropionate		89.0249	14.283	N.D.	N.D.	N.D.	N.D.	N.D.	N.D.	N.D.	N.D.	N.D.	N.D.	N.D.	N.D.	N.D.	N.D.	N.D.	N.D.	N.D.	N.D.	N.D.	N.D.	N.D.	N.D.	N.D.	N.D.
C11145	Methanesulfonate		94.9819	11.5626	N.D.	N.D.	N.D.	N.D.	N.D.	N.D.	N.D.	N.D.	N.D.	N.D.	N.D.	N.D.	N.D.	N.D.	N.D.	N.D.	N.D.	N.D.	N.D.	N.D.	N.D.	N.D.	N.D.	N.D.
C08279	Tiglate		99.0456	15.148	N.D.	N.D.	N.D.	N.D.	N.D.	N.D.	N.D.	N.D.	N.D.	N.D.	N.D.	N.D.	N.D.	N.D.	N.D.	N.D.	N.D.	N.D.	N.D.	N.D.	N.D.	N.D.	N.D.	N.D.
C00109	2-Oxobutyrate		101.024	13.6912	N.D.	N.D.	N.D.	N.D.	N.D.	N.D.	N.D.	N.D.	N.D.	N.D.	N.D.	N.D.	N.D.	N.D.	N.D.	N.D.	N.D.	N.D.	N.D.	N.D.	N.D.	N.D.	N.D.	N.D.
C00803	Pentanoate		101.061	15.7107	N.D.	N.D.	N.D.	N.D.	N.D.	N.D.	N.D.	0.075862	0.121211	0.0798054	0.0697055	0.0451816	0.0820997	N.D.	0.0501812	N.D.	N.D.	N.D.	0.0889962	N.D.	N.D.	N.D.	N.D.	N.D.
C08262	3-Methylbutanoate		101.061	15.8276	0.0825158	0.0847438	0.0967825	0.0670437	0.0888338	0.0794908	0.0788938	0.146259	0.182789	0.15048	0.158559	0.125738	N.D.	N.D.	N.D.	0.0376613	0.191989	0.184778	N.D.	0.240137	0.239629	0.257534	0.24518	0.256852
C00383	Malonate		103.004	9.80055	0.0933886	0.156428	0.176989	0.160529	0.200469	0.20586	0.184076	0.182866	0.190959	0.163406	0.195497	0.149035	0.186676	0.248789	0.198438	0.198976	0.272517	0.238946	0.268621	0.305941	0.296711	0.305614	0.283489	0.265336
-	2-Hydroxyisobutyrate		103.041	14.9416	N.D.	N.D.	N.D.	N.D.	N.D.	N.D.	N.D.	N.D.	N.D.	N.D.	N.D.	N.D.	N.D.	N.D.	N.D.	N.D.	N.D.	N.D.	N.D.	N.D.	N.D.	N.D.	N.D.	N.D.
C05984	2-Hydroxybutyrate		103.041	15.0866	N.D.	N.D.	N.D.	N.D.	N.D.	N.D.	N.D.	N.D.	N.D.	N.D.	N.D.	N.D.	N.D.	N.D.	N.D.	N.D.	N.D.	N.D.	N.D.	N.D.	N.D.	N.D.	N.D.	N.D.
C01089	3-Hydroxybutyrate		103.04	15.3681	0.112102	0.119461	0.0976138	0.0708013	0.10421	0.0616077	0.094036	0.065605	0.0825242	0.0612518	0.0620206	0.0795195	0.0851089	0.103368	0.13587	0.109795	0.0788726	0.119713	0.153805	0.142873	0.0813793	0.167902	0.104696	0.0851351	C03197
C03173	(Methylthio)acetate		105.003	14.1602	N.D.	N.D.	N.D.	N.D.	N.D.	N.D.	N.D.	N.D.	N.D.	N.D.	N.D.	N.D.	N.D.	N.D.	N.D.	N.D.	N.D.	N.D.	N.D.	N.D.	N.D.	N.D.	N.D.	N.D.
C00258	Glycerate		105.02	14.4031	0.434587	0.698393	0.581684	0.680249	0.816726	0.687745	0.48881	0.879322	0.562934	0.629715	0.588079	0.502912	0.860721	0.690095	0.561712	0.655768	0.785864	1.17293	0.996812	1.18729	1.28864	0.953834	0.895542	0.88025
C05942	Pyrrole-2-carboxylate		110.026	14.4951	N.D.	N.D.	N.D.	N.D.	N.D.	N.D.	N.D.	N.D.	N.D.	N.D.	N.D.	N.D.	N.D.	N.D.	N.D.	N.D.	N.D.	N.D.	N.D.	N.D.	N.D.	N.D.	N.D.	N.D.
C02704	Methyl sulfate		110.977	11.4564	N.D.	N.D.	N.D.	N.D.	N.D.	N.D.	N.D.	N.D.	N.D.	N.D.	N.D.	N.D.	N.D.	N.D.	N.D.	N.D.	N.D.	N.D.	N.D.	N.D.	N.D.	N.D.	N.D.	N.D.
C01546	2-Furoate		111.009	14.3891	N.D.	N.D.	N.D.	N.D.	N.D.	N.D.	N.D.	N.D.	N.D.	N.D.	N.D.	N.D.	N.D.	N.D.	N.D.	N.D.	N.D.	N.D.	N.D.	N.D.	N.D.	N.D.	N.D.	N.D.
C00141	2-Oxoisopentanoate		115.04	14.5765	N.D.	N.D.	N.D.	N.D.	N.D.	N.D.	N.D.	N.D.	N.D.	N.D.	N.D.	N.D.	N.D.	N.D.	N.D.	N.D.	N.D.	N.D.	N.D.	N.D.	N.D.	N.D.	N.D.	N.D.
-	4-Oxopentanoate		115.04	15.1015	0.079317	0.0998798	0.0977703	0.0853496	0.0804731	0.108053	0.116906	0.0855411	0.0989253	0.113178	0.112699	0.0822791	0.14203	0.140651	0.107758	0.112349	0.145076	0.139886	0.165434	0.112336	0.12025	0.176702	0.133433	0.180075
C01585	Hexanoate		115.077	16.2865	0.047084	0.0521566	0.04563	0.0466397	0.0547853	0.0482045	0.0350927	0.195687	0.186601	0.18573	0.145186	0.167011	0.152905	0.096727	0.0969311	0.151341	0.0830355	0.0865248	0.184953	0.0926507	0.0935952	0.110711	0.110987	0.11142
-	2-Hydroxypentanoate		117.056	15.9769	0.153916	0.176866	0.137538	0.176352	0.12962	0.186143	0.182552	0.136425	0.131891	0.185917	0.158338	0.142713	0.209781	0.20696	0.162128	0.251675	0.215361	0.176673	0.21435	0.186263	0.198572	0.341137	0.179073	0.211829
C00180	Benzoate		121.031	14.9807	N.D.	N.D.	N.D.	N.D.	N.D.	N.D.	N.D.	N.D.	N.D.	N.D.	N.D.	N.D.	N.D.	N.D.	N.D.	N.D.	N.D.	N.D.	N.D.	N.D.	N.D.	N.D.	N.D.	N.D.
C00253	Nicotinate		122.025	14.9472	N.D.	N.D.	N.D.	N.D.	N.D.	N.D.	N.D.	N.D.	N.D.	N.D.	N.D.	N.D.	N.D.	N.D.	N.D.	N.D.	N.D.	N.D.	N.D.	N.D.	N.D.	N.D.	N.D.	N.D.
C03782	1-Aminoethylphosphonate		124.018	18.0139	N.D.	N.D.	N.D.	N.D.	N.D.	N.D.	N.D.	N.D.	N.D.	N.D.	N.D.	N.D.	N.D.	N.D.	N.D.	N.D.	N.D.	N.D.	N.D.	N.D.	N.D.	N.D.	N.D.	N.D.
C03557	2-Aminoethylphosphonate		124.017	18.8606	N.D.	N.D.	N.D.	N.D.	N.D.	N.D.	N.D.	N.D.	N.D.	N.D.	N.D.	N.D.	N.D.	N.D.	N.D.	N.D.	N.D.	N.D.	N.D.	N.D.	N.D.	N.D.	N.D.	N.D.
C05123	Isethionate		124.992	13.3395	N.D.	N.D.	N.D.	N.D.	N.D.	N.D.	N.D.	N.D.	N.D.	N.D.	N.D.	N.D.	N.D.	N.D.	N.D.	N.D.	N.D.	N.D.	N.D.	N.D.	N.D.	N.D.	N.D.	N.D.
C00813	Barbiturate		127.015	15.0811	N.D.	N.D.	N.D.	N.D.	N.D.	N.D.	N.D.	N.D.	N.D.	N.D.	N.D.	N.D.	N.D.	N.D.	N.D.	N.D.	N.D.	N.D.	N.D.	N.D.	N.D.	N.D.	N.D.	N.D.
C01879	5-Oxoproline		128.036	15.3971	3.99227	5.02104	4.1483	1.68918	1.58247	1.71669	1.63779	1.96378	1.9147	1.9457	1.73423	1.78232	2.63047	2.7185	2.74654	2.81232	2.83523	2.84038	3.14914	3.17505	3.14107	2.83058	2.66093	2.6656
C00490	Itaconate		129.02	10.9141	N.D.	N.D.	N.D.	N.D.	N.D.	N.D.	N.D.	N.D.	N.D.	N.D.	N.D.	N.D.	N.D.	N.D.	N.D.	N.D.	N.D.	N.D.	N.D.	N.D.	N.D.	N.D.	N.D.	N.D.
C02226	Citraconate		129.02	11.2943	N.D.	N.D.	N.D.	N.D.	N.D.	N.D.	N.D.	N.D.	N.D.	N.D.	N.D.	N.D.	N.D.	N.D.	N.D.	N.D.	N.D.	N.D.	N.D.	N.D.	N.D.	N.D.	N.D.	N.D.
C00233	4-Methyl-2-oxopentanoate		129.056	15.3713	N.D.	N.D.	N.D.	N.D.	N.D.	N.D.	N.D.	N.D.	N.D.	N.D.	N.D.	N.D.	N.D.	N.D.	N.D.	N.D.	N.D.	N.D.	N.D.	N.D.	N.D.	N.D.	N.D.	N.D.
-	4-Oxohexanoate		129.056	15.851	N.D.	N.D.	N.D.	N.D.	N.D.	N.D.	N.D.	N.D.	N.D.	N.D.	N.D.	N.D.	N.D.	N.D.	N.D.	N.D.	N.D.	N.D.	N.D.	N.D.	N.D.	N.D.	N.D.	N.D.
C02129	4-Acetylbutyrate		129.056	16.0171	0.0648569	0.0777896	0.0515031	0.0677595	0.0703481	0.0910799	0.0743227	0.0728423	0.0722296	0.0916574	0.0728795	0.0600641	0.108667	0.0693673	0.0879117	0.0953963	0.108339	0.0720886	0.114744	0.0808616	0.115526	0.166715	0.0962625	0.117916
C17714	Heptanoate		129.093	16.9428	0.0227053	0.026057	0.0138617	0.0228087	0.0241786	0.0278857	0.0172899	0.0566104	0.0694065	0.0576525	0.0645801	0.0589955	0.0492014	0.0284721	0.0325127	0.0424186	0.0216093	0.0293362	0.0656105	0.0323541	0.035566	0.0211035	0.0333368	0.0278033
C01073	N-Acetyl-beta-alanine		130.051	16.2472	N.D.	N.D.	N.D.	N.D.	N.D.	N.D.	N.D.	N.D.	N.D.	N.D.	N.D.	N.D.	N.D.	N.D.	N.D.	N.D.	N.D.	N.D.	N.D.	N.D.	N.D.	N.D.	N.D.	N.D.
C00489	Glutarate		131.035	11.317	0.0403608	0.0378413	0.0413046	0.0430493	0.0655071	0.0377186	0.0449878	0.0645734	0.0619446	0.0406688	0.0588399	0.0574151	0.0587684	0.0571757	0.0500614	0.0646378	0.0799302	0.072836	0.0914346	0.088013	0.0981292	0.0928693	0.0797914	0.0695873
C02642	3-Ureidopropionate		131.047	15.745	N.D.	N.D.	N.D.	N.D.	N.D.	N.D.	N.D.	N.D.	N.D.	N.D.	N.D.	N.D.	N.D.	N.D.	N.D.	N.D.	N.D.	N.D.	N.D.	N.D.	N.D.	N.D.	N.D.	N.D.
C03264	2-Hydroxy-4-methylpentanoate		131.072	16.5648	N.D.	N.D.	N.D.	N.D.	N.D.	N.D.	N.D.	N.D.	N.D.	N.D.	N.D.	N.D.	N.D.	N.D.	N.D.	N.D.	N.D.	N.D.	N.D.	N.D.	N.D.	N.D.	N.D.	N.D.
C06103	6-Hydroxyhexanoate		131.072	17.0164	N.D.	N.D.	N.D.	N.D.	N.D.	N.D.	N.D.	N.D.	N.D.	N.D.	N.D.	N.D.	N.D.	N.D.	N.D.	N.D.	N.D.	N.D.	N.D.	N.D.	N.D.	N.D.	N.D.	N.D.
C01620	Threonate		135.03	15.7767	0.385592	0.42734	0.396936	0.321482	0.313829	0.305319	0.250964	0.258122	0.266459	0.294675	0.258875	0.26095	0.503498	0.521381	0.520962	0.58443	0.596702	0.599357	0.534314	0.477888	0.544219	0.668096	0.545294	0.577066
C00805	o-Hydroxybenzoate		137.025	14.4449	N.D.	N.D.	N.D.	N.D.	N.D.	N.D.	N.D.	N.D.	N.D.	N.D.	N.D.	N.D.	N.D.	N.D.	N.D.	N.D.	N.D.	N.D.	N.D.	N.D.	N.D.	N.D.	N.D.	N.D.
C00156	p-Hydroxybenzoate		137.025	15.5052	N.D.	N.D.	N.D.	N.D.	N.D.	N.D.	N.D.	N.D.	N.D.	N.D.	N.D.	N.D.	N.D.	N.D.	N.D.	N.D.	N.D.	N.D.	N.D.	N.D.	N.D.	N.D.	N.D.	N.D.
C00587	m-Hydroxybenzoate		137.026	15.7729	N.D.	N.D.	N.D.	N.D.	N.D.	N.D.	N.D.	N.D.	N.D.	N.D.	N.D.	N.D.	N.D.	N.D.	N.D.	N.D.	N.D.	N.D.	N.D.	N.D.	N.D.	N.D.	N.D.	N.D.
C05682	Phosphonoacetate		138.981	10.8861	N.D.	N.D.	N.D.	N.D.	N.D.	N.D.	N.D.	N.D.	N.D.	N.D.	N.D.	N.D.	N.D.	N.D.	N.D.	N.D.	N.D.	N.D.	N.D.	N.D.	N.D.	N.D.	N.D.	N.D.
C00169	Carbamoylphosphate		139.978	11.2104	N.D.	N.D.	N.D.	N.D.	N.D.	N.D.	N.D.	N.D.	N.D.	N.D.	N.D.	N.D.	N.D.	N.D.	N.D.	N.D.	N.D.	N.D.	N.D.	N.D.	N.D.	N.D.	N.D.	N.D.
C00346	Ethanolamine phosphate		140.012	18.1925	5.78378	6.48247	6.2829	5.77901	5.89313	5.56818	4.45311	4.45214	4.559	4.60959	4.76509	4.74237	13.9709	14.2233	14.5515	15.5843	17.0268	17.7944	14.7783	14.3889	15.22	15.3392	14.8198	14.3385
C02595	2-Thiopheneacetate		141.003	15.4327	N.D.	N.D.	N.D.	N.D.	N.D.	N.D.	N.D.	N.D.	N.D.	N.D.	N.D.	N.D.	N.D.	N.D.	N.D.	N.D.	N.D.	N.D.	N.D.	N.D.	N.D.	N.D.	N.D.	N.D.
C06423	Octanoate		143.108	17.4869	0.0324091	N.D.	N.D.	N.D.	N.D.	N.D.	N.D.	0.0951678	0.090743	0.0857667	0.0943205	0.0823213	0.0781735	0.0552806	0.0731841	0.0842079	0.0458513	0.0619972	0.109934	0.0605921	0.0640716	0.0675357	0.045461	0.0517293
C06104	Adipate		145.052	11.9204	N.D.	N.D.	N.D.	N.D.	N.D.	N.D.	N.D.	N.D.	N.D.	N.D.	N.D.	N.D.	N.D.	N.D.	N.D.	N.D.	N.D.	N.D.	N.D.	N.D.	N.D.	N.D.	N.D.	N.D.
C03618	threo-beta-methylaspartate		146.046	16.4681	N.D.	N.D.	N.D.	N.D.	N.D.	N.D.	N.D.	N.D.	N.D.	N.D.	N.D.	N.D.	N.D.	N.D.	N.D.	N.D.	N.D.	N.D.	N.D.	N.D.	N.D.	N.D.	N.D.	N.D.
C01180	4-Methylthio-2-oxobutyrate		147.014	15.0364	N.D.	N.D.	N.D.	N.D.	N.D.	N.D.	N.D.	N.D.	N.D.	N.D.	N.D.	N.D.	N.D.	N.D.	N.D.	N.D.	N.D.	N.D.	N.D.	N.D.	N.D.	N.D.	N.D.	N.D.
C02614	Citramalate		147.031	11.2383	N.D.	N.D.	N.D.	N.D.	N.D.	N.D.	N.D.	N.D.	N.D.	N.D.	N.D.	N.D.	N.D.	N.D.	N.D.	N.D.	N.D.	N.D.	N.D.	N.D.	N.D.	N.D.	N.D.	N.D.	C00815	C02612
C00423	trans-Cinnamate		147.045	16.4009	N.D.	N.D.	N.D.	N.D.	N.D.	N.D.	N.D.	N.D.	N.D.	N.D.	N.D.	N.D.	N.D.	N.D.	N.D.	N.D.	N.D.	N.D.	N.D.	N.D.	N.D.	N.D.	N.D.	N.D.
C00898	Tartrate		149.01	10.4835	N.D.	N.D.	N.D.	N.D.	N.D.	N.D.	N.D.	N.D.	N.D.	N.D.	N.D.	N.D.	N.D.	N.D.	N.D.	N.D.	N.D.	N.D.	N.D.	N.D.	N.D.	N.D.	N.D.	N.D.	C02107
C02137	Benzoylformate		149.026	15.0197	N.D.	N.D.	N.D.	N.D.	N.D.	N.D.	N.D.	N.D.	N.D.	N.D.	N.D.	N.D.	N.D.	N.D.	N.D.	N.D.	N.D.	N.D.	N.D.	N.D.	N.D.	N.D.	N.D.	N.D.
C05629	3-Phenylpropionate		149.061	16.6317	N.D.	N.D.	N.D.	N.D.	N.D.	N.D.	N.D.	N.D.	N.D.	N.D.	N.D.	N.D.	N.D.	N.D.	N.D.	N.D.	N.D.	N.D.	N.D.	N.D.	N.D.	N.D.	N.D.	N.D.
C05852	2-Hydroxyphenylacetate		151.042	16.1634	N.D.	N.D.	N.D.	N.D.	N.D.	N.D.	N.D.	N.D.	N.D.	N.D.	N.D.	N.D.	N.D.	N.D.	N.D.	N.D.	N.D.	N.D.	N.D.	N.D.	N.D.	N.D.	N.D.	N.D.
C00642	p-Hydroxyphenylacetate		151.041	16.6695	N.D.	N.D.	N.D.	N.D.	N.D.	N.D.	N.D.	N.D.	N.D.	N.D.	N.D.	N.D.	N.D.	N.D.	N.D.	N.D.	N.D.	N.D.	N.D.	N.D.	N.D.	N.D.	N.D.	N.D.
C00606	Cysteine sulfinate		152.003	15.2537	N.D.	N.D.	N.D.	N.D.	N.D.	N.D.	N.D.	N.D.	N.D.	N.D.	N.D.	N.D.	N.D.	N.D.	N.D.	N.D.	N.D.	N.D.	N.D.	N.D.	N.D.	N.D.	N.D.	N.D.
C00628	2,5-Dihydroxybenzoate		153.021	15.3992	N.D.	N.D.	N.D.	N.D.	N.D.	N.D.	N.D.	N.D.	N.D.	N.D.	N.D.	N.D.	N.D.	N.D.	N.D.	N.D.	N.D.	N.D.	N.D.	N.D.	N.D.	N.D.	N.D.	N.D.
C00295	Orotate		155.011	14.8411	N.D.	N.D.	N.D.	N.D.	N.D.	N.D.	N.D.	N.D.	N.D.	N.D.	N.D.	N.D.	N.D.	N.D.	N.D.	N.D.	N.D.	N.D.	N.D.	N.D.	N.D.	N.D.	N.D.	N.D.
C03030	2,4-Dihydroxypyrimidine-5-carboxylate		155.011	15.1591	N.D.	N.D.	N.D.	N.D.	N.D.	N.D.	N.D.	N.D.	N.D.	N.D.	N.D.	N.D.	N.D.	N.D.	N.D.	N.D.	N.D.	N.D.	N.D.	N.D.	N.D.	N.D.	N.D.	N.D.
C00337	Dihydroorotate		157.027	15.5386	N.D.	N.D.	N.D.	N.D.	N.D.	N.D.	N.D.	N.D.	N.D.	N.D.	N.D.	N.D.	N.D.	N.D.	N.D.	N.D.	N.D.	N.D.	N.D.	N.D.	N.D.	N.D.	N.D.	N.D.
-	2-Oxooctanoate		157.088	16.576	N.D.	N.D.	N.D.	N.D.	N.D.	N.D.	N.D.	N.D.	N.D.	N.D.	N.D.	N.D.	N.D.	N.D.	N.D.	N.D.	N.D.	N.D.	N.D.	N.D.	N.D.	N.D.	N.D.	N.D.
C01601	Pelargonate		157.124	18.0729	0.113013	0.104016	0.0926894	0.113369	0.0807222	0.141364	0.0659353	0.141215	0.136667	0.154367	0.149993	0.115128	0.127071	0.0764525	0.0663832	0.112828	0.119311	0.0871735	0.150636	0.141696	0.150332	0.227865	0.104693	0.178477
C00322	2-Oxoadipate		159.031	11.1545	N.D.	N.D.	N.D.	N.D.	N.D.	N.D.	N.D.	N.D.	N.D.	N.D.	N.D.	N.D.	N.D.	N.D.	N.D.	N.D.	N.D.	N.D.	N.D.	N.D.	N.D.	N.D.	N.D.	N.D.
C02656	Pimelate		159.068	12.3508	N.D.	N.D.	N.D.	N.D.	N.D.	N.D.	N.D.	N.D.	N.D.	N.D.	N.D.	N.D.	N.D.	N.D.	N.D.	N.D.	N.D.	N.D.	N.D.	N.D.	N.D.	N.D.	N.D.	N.D.
-	2-Hydroxyoctanoate		159.104	17.7242	N.D.	N.D.	N.D.	N.D.	N.D.	N.D.	N.D.	N.D.	N.D.	N.D.	N.D.	N.D.	N.D.	N.D.	N.D.	N.D.	N.D.	N.D.	N.D.	N.D.	N.D.	N.D.	N.D.	N.D.
C01044	N-Formylaspartate		160.026	11.2383	N.D.	N.D.	N.D.	N.D.	N.D.	N.D.	N.D.	N.D.	N.D.	N.D.	N.D.	N.D.	N.D.	N.D.	N.D.	N.D.	N.D.	N.D.	N.D.	N.D.	N.D.	N.D.	N.D.	N.D.
C03761	3-Hydroxy-3-methylglutarate		161.046	11.7304	0.0631214	0.0640871	0.0633179	0.0582017	0.0465219	0.0520405	0.0676733	0.0713837	0.0668084	0.0701175	0.0766152	0.061631	0.0458204	0.0485774	0.0426584	0.0509444	0.0531329	0.0642062	0.0553598	0.0438324	0.033797	0.062813	0.0421779	0.0381464
C00166	Phenylpyruvate		163.041	15.8788	N.D.	N.D.	N.D.	N.D.	N.D.	N.D.	N.D.	N.D.	N.D.	N.D.	N.D.	N.D.	N.D.	N.D.	N.D.	N.D.	N.D.	N.D.	N.D.	N.D.	N.D.	N.D.	N.D.	N.D.
C00811	p-Coumarate		163.041	16.6206	N.D.	N.D.	N.D.	N.D.	N.D.	N.D.	N.D.	N.D.	N.D.	N.D.	N.D.	N.D.	N.D.	N.D.	N.D.	N.D.	N.D.	N.D.	N.D.	N.D.	N.D.	N.D.	N.D.	N.D.
C01772	o-Coumarate		163.041	16.7712	N.D.	N.D.	N.D.	N.D.	N.D.	N.D.	N.D.	N.D.	N.D.	N.D.	N.D.	N.D.	N.D.	N.D.	N.D.	N.D.	N.D.	N.D.	N.D.	N.D.	N.D.	N.D.	N.D.	N.D.
C06337	Terephthalate		165.021	11.3987	0.0144274	0.0134997	0.0234881	0.02271	N.D.	0.0207029	0.0159292	0.0203117	0.0154981	0.0107523	0.0122733	0.0139703	0.0276602	0.0156786	0.0136022	0.0162717	0.0217129	0.02483	0.0318177	0.0230327	0.0219567	0.0293904	N.D.	0.0334761
C01606	Phthalate		165.02	11.8533	N.D.	N.D.	N.D.	N.D.	N.D.	N.D.	N.D.	N.D.	N.D.	N.D.	N.D.	N.D.	N.D.	N.D.	N.D.	N.D.	N.D.	N.D.	N.D.	N.D.	N.D.	N.D.	N.D.	N.D.
C05607	3-Phenyllactate		165.057	16.8547	N.D.	N.D.	N.D.	N.D.	N.D.	N.D.	N.D.	N.D.	N.D.	N.D.	N.D.	N.D.	N.D.	N.D.	N.D.	N.D.	N.D.	N.D.	N.D.	N.D.	N.D.	N.D.	N.D.	N.D.
C01198	3-(2-Hydroxyphenyl)propionate		165.057	17.0276	N.D.	N.D.	N.D.	N.D.	N.D.	N.D.	N.D.	N.D.	N.D.	N.D.	N.D.	N.D.	N.D.	N.D.	N.D.	N.D.	N.D.	N.D.	N.D.	N.D.	N.D.	N.D.	N.D.	N.D.
C01744	3-(4-Hydroxyphenyl)propionate		165.057	17.4566	N.D.	N.D.	N.D.	N.D.	N.D.	N.D.	N.D.	N.D.	N.D.	N.D.	N.D.	N.D.	N.D.	N.D.	N.D.	N.D.	N.D.	N.D.	N.D.	N.D.	N.D.	N.D.	N.D.	N.D.
C03722	2,3-Pyridinedicarboxylate		166.016	11.68	N.D.	N.D.	N.D.	N.D.	N.D.	N.D.	N.D.	N.D.	N.D.	N.D.	N.D.	N.D.	N.D.	N.D.	N.D.	N.D.	N.D.	N.D.	N.D.	N.D.	N.D.	N.D.	N.D.	N.D.
C00366	Urate		167.022	16.2938	0.0571953	0.0861325	0.0800955	N.D.	N.D.	N.D.	0.0493406	0.0580212	0.0538062	0.0449594	0.0417571	0.0425211	N.D.	N.D.	N.D.	N.D.	N.D.	N.D.	N.D.	N.D.	N.D.	N.D.	N.D.	N.D.
C11527	4-Hydroxymandelate		167.036	16.877	N.D.	N.D.	N.D.	N.D.	N.D.	N.D.	N.D.	N.D.	N.D.	N.D.	N.D.	N.D.	N.D.	N.D.	N.D.	N.D.	N.D.	N.D.	N.D.	N.D.	N.D.	N.D.	N.D.	N.D.	C03198	C05343
C00506	Cysteate		167.996	13.6448	0.0188158	0.0164997	0.0178143	0.0112687	N.D.	N.D.	N.D.	N.D.	N.D.	N.D.	N.D.	0.00867393	N.D.	N.D.	N.D.	N.D.	N.D.	N.D.	N.D.	N.D.	N.D.	N.D.	N.D.	N.D.
C05672	2-Amino-3-phosphonopropionate		168.008	12.7641	N.D.	N.D.	N.D.	N.D.	N.D.	N.D.	N.D.	N.D.	N.D.	N.D.	N.D.	N.D.	N.D.	N.D.	N.D.	N.D.	N.D.	N.D.	N.D.	N.D.	N.D.	N.D.	N.D.	N.D.
C01571	Decanoate		171.14	18.7493	N.D.	N.D.	N.D.	N.D.	N.D.	N.D.	N.D.	N.D.	N.D.	N.D.	N.D.	N.D.	N.D.	N.D.	N.D.	N.D.	N.D.	N.D.	N.D.	N.D.	N.D.	N.D.	N.D.	N.D.
C06325	2-Quinolinecarboxylate		172.041	16.693	N.D.	N.D.	N.D.	N.D.	N.D.	N.D.	N.D.	N.D.	N.D.	N.D.	N.D.	N.D.	N.D.	N.D.	N.D.	N.D.	N.D.	N.D.	N.D.	N.D.	N.D.	N.D.	N.D.	N.D.
C02710	N-Acetylleucine		172.099	18.3872	N.D.	N.D.	N.D.	N.D.	N.D.	N.D.	N.D.	N.D.	N.D.	N.D.	N.D.	N.D.	N.D.	N.D.	N.D.	N.D.	N.D.	N.D.	N.D.	N.D.	N.D.	N.D.	N.D.	N.D.
C02734	Phenyl phosphate		173.003	12.7195	N.D.	N.D.	N.D.	N.D.	N.D.	N.D.	N.D.	N.D.	N.D.	N.D.	N.D.	N.D.	N.D.	N.D.	N.D.	N.D.	N.D.	N.D.	N.D.	N.D.	N.D.	N.D.	N.D.	N.D.
C02341	trans-Aconitate		173.011	9.773	N.D.	N.D.	N.D.	N.D.	N.D.	N.D.	N.D.	N.D.	N.D.	N.D.	N.D.	N.D.	N.D.	N.D.	N.D.	N.D.	N.D.	N.D.	N.D.	N.D.	N.D.	N.D.	N.D.	N.D.
C00493	Shikimate		173.046	17.8077	N.D.	N.D.	N.D.	N.D.	N.D.	N.D.	N.D.	N.D.	N.D.	N.D.	N.D.	N.D.	N.D.	N.D.	N.D.	N.D.	N.D.	N.D.	N.D.	N.D.	N.D.	N.D.	N.D.	N.D.
C01042	N-Acetylaspartate		174.042	11.9766	7.79167	8.71952	8.52896	7.11479	7.72127	7.60577	4.62887	5.2618	5.16241	5.51713	5.8156	5.56376	2.18812	2.29537	2.17934	2.30613	2.43275	2.42572	5.17832	4.98108	5.42683	5.50098	5.18531	5.11132
C00438	Carbamoylaspartate		175.037	11.6802	0.200846	0.235969	0.227973	0.256504	0.263238	0.250108	0.178229	0.177675	0.159034	0.211735	0.225668	0.235269	0.0991008	0.115274	0.104491	0.117762	0.167156	0.19455	0.129954	0.101731	0.121354	0.117331	0.121056	0.12298
C00499	Allantoate		175.048	16.6484	N.D.	N.D.	N.D.	N.D.	N.D.	N.D.	N.D.	N.D.	N.D.	N.D.	N.D.	N.D.	N.D.	N.D.	N.D.	N.D.	N.D.	N.D.	N.D.	N.D.	N.D.	N.D.	N.D.	N.D.
C02504	2-Isopropylmalate		175.063	12.3172	N.D.	N.D.	N.D.	N.D.	N.D.	N.D.	N.D.	N.D.	N.D.	N.D.	N.D.	N.D.	N.D.	N.D.	N.D.	N.D.	N.D.	N.D.	N.D.	N.D.	N.D.	N.D.	N.D.	N.D.
C03145	N-Formylmethionine		176.04	16.877	N.D.	N.D.	N.D.	N.D.	N.D.	N.D.	N.D.	N.D.	N.D.	N.D.	N.D.	N.D.	N.D.	N.D.	N.D.	N.D.	N.D.	N.D.	N.D.	N.D.	N.D.	N.D.	N.D.	N.D.
C01586	Hippurate		178.052	17.2449	N.D.	N.D.	N.D.	N.D.	N.D.	N.D.	N.D.	N.D.	N.D.	N.D.	N.D.	N.D.	N.D.	N.D.	N.D.	N.D.	N.D.	N.D.	N.D.	N.D.	N.D.	N.D.	N.D.	N.D.
C05582	Homovanillate		181.055	17.7018	N.D.	N.D.	N.D.	N.D.	N.D.	N.D.	N.D.	N.D.	N.D.	N.D.	N.D.	N.D.	N.D.	N.D.	N.D.	N.D.	N.D.	N.D.	N.D.	N.D.	N.D.	N.D.	N.D.	N.D.
C00847	4-Pyridoxate		182.047	16.7042	N.D.	N.D.	N.D.	N.D.	N.D.	N.D.	N.D.	N.D.	N.D.	N.D.	N.D.	N.D.	N.D.	N.D.	N.D.	N.D.	N.D.	N.D.	N.D.	N.D.	N.D.	N.D.	N.D.	N.D.
C02703	Serine O-sulfate		183.993	13.8196	N.D.	N.D.	N.D.	N.D.	N.D.	N.D.	N.D.	N.D.	N.D.	N.D.	N.D.	N.D.	N.D.	N.D.	N.D.	N.D.	N.D.	N.D.	N.D.	N.D.	N.D.	N.D.	N.D.	N.D.
C01005	O-Phosphoserine		184.003	12.9567	0.419802	0.529948	0.546654	0.398851	0.443356	0.454575	0.267451	0.29836	0.275886	0.280119	0.305004	0.283057	0.0203041	0.0204969	0.0205473	0.0222436	0.0272223	0.0185969	0.039241	0.0438603	0.0344407	0.0309776	0.0391004	0.0287051
C17715	Undecanoate		185.156	19.4621	N.D.	N.D.	N.D.	N.D.	N.D.	N.D.	N.D.	N.D.	N.D.	N.D.	N.D.	N.D.	N.D.	N.D.	N.D.	N.D.	N.D.	N.D.	N.D.	N.D.	N.D.	N.D.	N.D.	N.D.
C08261	Azelate		187.099	13.0999	0.0286325	0.0368473	0.0216361	0.0320769	0.0249863	0.0306463	0.0267368	0.0223543	0.0208531	0.0239651	0.0387689	0.0198579	0.044006	0.0318306	0.0220953	0.0575039	0.0388917	0.0350626	0.0614516	0.0301998	0.0344976	0.0592915	0.0374817	0.0461218
C02774	10-Hydroxydecanoate		187.135	19.2671	N.D.	N.D.	N.D.	N.D.	N.D.	N.D.	N.D.	N.D.	N.D.	N.D.	N.D.	N.D.	N.D.	N.D.	N.D.	N.D.	N.D.	N.D.	N.D.	N.D.	N.D.	N.D.	N.D.	N.D.
C00624	N-Acetylglutamate		188.058	12.5091	0.44323	0.472472	0.471996	0.414528	0.430363	0.414877	0.157235	0.170489	0.172696	0.193357	0.1724	0.182917	0.0455488	0.0526457	0.0482627	0.0547757	0.0542441	0.0560375	0.0956864	0.0746353	0.101181	0.0977588	0.084191	0.0860826
C05829	N-Carbamylglutamate		189.053	12.2502	N.D.	N.D.	N.D.	N.D.	N.D.	N.D.	N.D.	N.D.	N.D.	N.D.	N.D.	N.D.	N.D.	N.D.	N.D.	N.D.	N.D.	N.D.	N.D.	N.D.	N.D.	N.D.	N.D.	N.D.
C02712	N-Acetylmethionine		190.056	17.9992	0.0580764	0.0481634	0.0506424	0.0489666	0.0479256	0.0463811	0.0431121	0.0450254	0.0437975	0.0437064	0.0439757	0.0387139	0.0110549	0.0183639	0.0138355	0.0136191	0.014052	0.0115419	0.018617	0.0137851	0.0195787	0.0246992	0.0213556	0.0185682
C00296	Quinate		191.058	17.7297	N.D.	N.D.	N.D.	N.D.	N.D.	N.D.	N.D.	N.D.	N.D.	N.D.	N.D.	N.D.	N.D.	N.D.	N.D.	N.D.	N.D.	N.D.	N.D.	N.D.	N.D.	N.D.	N.D.	N.D.
C05598	Phenaceturate		192.068	17.7632	N.D.	N.D.	N.D.	N.D.	N.D.	N.D.	N.D.	N.D.	N.D.	N.D.	N.D.	N.D.	N.D.	N.D.	N.D.	N.D.	N.D.	N.D.	N.D.	N.D.	N.D.	N.D.	N.D.	N.D.
C00191	Glucuronate		193.037	18.0585	N.D.	N.D.	N.D.	N.D.	N.D.	N.D.	N.D.	N.D.	N.D.	N.D.	N.D.	N.D.	N.D.	N.D.	N.D.	N.D.	N.D.	N.D.	N.D.	N.D.	N.D.	N.D.	N.D.	N.D.	C16245
C01494	trans-4-Hydroxy-3-methoxycinnamate		193.051	17.3843	N.D.	N.D.	N.D.	N.D.	N.D.	N.D.	N.D.	N.D.	N.D.	N.D.	N.D.	N.D.	N.D.	N.D.	N.D.	N.D.	N.D.	N.D.	N.D.	N.D.	N.D.	N.D.	N.D.	N.D.
C07588	o-Hydroxyhippurate		194.047	14.5286	N.D.	N.D.	N.D.	N.D.	N.D.	N.D.	N.D.	N.D.	N.D.	N.D.	N.D.	N.D.	N.D.	N.D.	N.D.	N.D.	N.D.	N.D.	N.D.	N.D.	N.D.	N.D.	N.D.	N.D.
C00257	Gluconate		195.052	17.8927	0.24671	0.396792	0.417495	0.330468	0.418211	0.370984	0.415039	0.465032	0.440009	0.390752	0.45294	0.418756	0.325973	0.410947	0.386117	0.327461	0.352718	0.348784	0.482212	0.402563	0.481081	0.389233	0.478085	0.40895
C10833	Syringate		197.047	17.2003	N.D.	N.D.	N.D.	N.D.	N.D.	N.D.	N.D.	N.D.	N.D.	N.D.	N.D.	N.D.	N.D.	N.D.	N.D.	N.D.	N.D.	N.D.	N.D.	N.D.	N.D.	N.D.	N.D.	N.D.
C05584	4-Hydroxy-3-methoxymandelate		197.047	17.8245	N.D.	N.D.	N.D.	N.D.	N.D.	N.D.	N.D.	N.D.	N.D.	N.D.	N.D.	N.D.	N.D.	N.D.	N.D.	N.D.	N.D.	N.D.	N.D.	N.D.	N.D.	N.D.	N.D.	N.D.
C02679	Dodecanoate		199.172	20.3632	0.130002	0.264157	0.187803	0.387761	0.185116	0.240286	0.149981	0.147911	0.14097	0.151614	0.173585	0.179423	0.0736549	0.0550587	0.0556154	0.086267	0.213872	0.175542	0.108159	0.291064	0.269503	0.272605	0.271607	0.306493
C05824	Cysteine S-sulfate		199.971	13.8085	N.D.	N.D.	N.D.	N.D.	N.D.	N.D.	N.D.	N.D.	N.D.	N.D.	N.D.	N.D.	N.D.	N.D.	N.D.	N.D.	N.D.	N.D.	N.D.	N.D.	N.D.	N.D.	N.D.	N.D.
C08277	Sebacate		201.115	13.4679	N.D.	N.D.	N.D.	N.D.	N.D.	N.D.	N.D.	N.D.	N.D.	N.D.	N.D.	N.D.	N.D.	N.D.	N.D.	N.D.	N.D.	N.D.	N.D.	N.D.	N.D.	N.D.	N.D.	N.D.
C11284	3-Indolebutyrate		202.089	18.3371	N.D.	N.D.	N.D.	N.D.	N.D.	N.D.	N.D.	N.D.	N.D.	N.D.	N.D.	N.D.	N.D.	N.D.	N.D.	N.D.	N.D.	N.D.	N.D.	N.D.	N.D.	N.D.	N.D.	N.D.
C02470	Xanthurenate		204.032	12.8982	N.D.	N.D.	N.D.	N.D.	N.D.	N.D.	N.D.	N.D.	N.D.	N.D.	N.D.	N.D.	N.D.	N.D.	N.D.	N.D.	N.D.	N.D.	N.D.	N.D.	N.D.	N.D.	N.D.	N.D.
C03519	N-Acetylphenylalanine		206.084	18.4875	N.D.	N.D.	N.D.	N.D.	N.D.	N.D.	N.D.	N.D.	N.D.	N.D.	N.D.	N.D.	N.D.	N.D.	N.D.	N.D.	N.D.	N.D.	N.D.	N.D.	N.D.	N.D.	N.D.	N.D.
C09816	Benzylsuccinate		207.068	12.8982	N.D.	N.D.	N.D.	N.D.	N.D.	N.D.	N.D.	N.D.	N.D.	N.D.	N.D.	N.D.	N.D.	N.D.	N.D.	N.D.	N.D.	N.D.	N.D.	N.D.	N.D.	N.D.	N.D.	N.D.
C00818	Saccharate		209.032	12.021	N.D.	N.D.	N.D.	N.D.	N.D.	N.D.	N.D.	N.D.	N.D.	N.D.	N.D.	N.D.	N.D.	N.D.	N.D.	N.D.	N.D.	N.D.	N.D.	N.D.	N.D.	N.D.	N.D.	N.D.
C00879	Mucate		209.032	12.2055	N.D.	N.D.	N.D.	N.D.	N.D.	N.D.	N.D.	N.D.	N.D.	N.D.	N.D.	N.D.	N.D.	N.D.	N.D.	N.D.	N.D.	N.D.	N.D.	N.D.	N.D.	N.D.	N.D.	N.D.
-	3-Indoxyl sulfate		212.004	15.483	N.D.	N.D.	N.D.	N.D.	N.D.	N.D.	N.D.	N.D.	N.D.	N.D.	N.D.	N.D.	N.D.	N.D.	N.D.	N.D.	N.D.	N.D.	N.D.	N.D.	N.D.	N.D.	N.D.	N.D.
C00672	2-Deoxyribose 1-phosphate		213.019	13.9104	N.D.	N.D.	N.D.	N.D.	N.D.	N.D.	N.D.	N.D.	N.D.	N.D.	N.D.	N.D.	N.D.	N.D.	N.D.	N.D.	N.D.	N.D.	N.D.	N.D.	N.D.	N.D.	N.D.	N.D.
C00864	Pantothenate		218.105	19.3673	N.D.	N.D.	N.D.	N.D.	N.D.	N.D.	N.D.	N.D.	N.D.	N.D.	N.D.	N.D.	N.D.	N.D.	N.D.	N.D.	N.D.	N.D.	N.D.	N.D.	N.D.	N.D.	N.D.	N.D.
C00482	Sinapate		223.063	18.3983	N.D.	N.D.	N.D.	N.D.	N.D.	N.D.	N.D.	N.D.	N.D.	N.D.	N.D.	N.D.	N.D.	N.D.	N.D.	N.D.	N.D.	N.D.	N.D.	N.D.	N.D.	N.D.	N.D.	N.D.
C00931	Porphobilinogen		225.09	19.7403	N.D.	N.D.	N.D.	N.D.	N.D.	N.D.	N.D.	N.D.	N.D.	N.D.	N.D.	N.D.	N.D.	N.D.	N.D.	N.D.	N.D.	N.D.	N.D.	N.D.	N.D.	N.D.	N.D.	N.D.
C02678	Dodecanedioate		229.146	14.1435	N.D.	N.D.	N.D.	N.D.	N.D.	N.D.	N.D.	N.D.	N.D.	N.D.	N.D.	N.D.	N.D.	N.D.	N.D.	N.D.	N.D.	N.D.	N.D.	N.D.	N.D.	N.D.	N.D.	N.D.
C06369	2-Deoxyglucose 6-phosphate		243.029	14.6235	N.D.	N.D.	N.D.	N.D.	N.D.	N.D.	N.D.	N.D.	N.D.	N.D.	N.D.	N.D.	N.D.	N.D.	N.D.	N.D.	N.D.	N.D.	N.D.	N.D.	N.D.	N.D.	N.D.	N.D.
C00120	Biotin		243.084	19.2281	N.D.	N.D.	N.D.	N.D.	N.D.	N.D.	N.D.	N.D.	N.D.	N.D.	N.D.	N.D.	N.D.	N.D.	N.D.	N.D.	N.D.	N.D.	N.D.	N.D.	N.D.	N.D.	N.D.	N.D.
C01096	Sorbitol 6-phosphate		261.04	14.7965	N.D.	N.D.	N.D.	N.D.	N.D.	N.D.	N.D.	N.D.	N.D.	N.D.	N.D.	N.D.	N.D.	N.D.	N.D.	N.D.	N.D.	N.D.	N.D.	N.D.	N.D.	N.D.	N.D.	N.D.
C04037	Galacturonate 1-phosphate		273.004	12.3005	N.D.	N.D.	N.D.	N.D.	N.D.	N.D.	N.D.	N.D.	N.D.	N.D.	N.D.	N.D.	N.D.	N.D.	N.D.	N.D.	N.D.	N.D.	N.D.	N.D.	N.D.	N.D.	N.D.	N.D.
C02713	N-Acetylmuramate		292.106	20.8477	N.D.	N.D.	N.D.	N.D.	N.D.	N.D.	N.D.	N.D.	N.D.	N.D.	N.D.	N.D.	N.D.	N.D.	N.D.	N.D.	N.D.	N.D.	N.D.	N.D.	N.D.	N.D.	N.D.	N.D.
C04501	N-Acetylglucosamine 1-phosphate		300.051	15.3336	0.0354135	0.0325965	0.0465477	0.0305331	0.0266145	0.0259364	0.0258862	0.0278578	0.0333681	0.0346846	0.0246181	0.0238054	0.0893009	0.113138	0.101993	0.0814985	0.105039	0.105907	0.090485	0.0645309	0.0609653	0.076711	0.0771717	0.0715396	C04256
C00357	N-Acetylglucosamine 6-phosphate		300.047	15.8656	0.0145707	0.0163474	N.D.	N.D.	N.D.	N.D.	N.D.	N.D.	N.D.	N.D.	N.D.	N.D.	N.D.	0.00944113	N.D.	0.0108962	N.D.	N.D.	N.D.	N.D.	N.D.	N.D.	N.D.	N.D.
C02354	2',3'-cCMP		304.037	19.5008	N.D.	N.D.	N.D.	N.D.	N.D.	N.D.	N.D.	N.D.	N.D.	N.D.	N.D.	N.D.	N.D.	N.D.	N.D.	N.D.	N.D.	N.D.	N.D.	N.D.	N.D.	N.D.	N.D.	N.D.
C00239	dCMP		306.05	15.075	0.00751507	N.D.	0.0110101	0.00541493	N.D.	N.D.	0.0116495	N.D.	0.0114691	0.0136466	0.0111921	0.0127316	N.D.	0.0153962	0.0136229	0.0103405	N.D.	N.D.	0.0157687	N.D.	0.0147689	0.0150181	N.D.	0.0144403
C00365	dUMP		307.035	14.8395	N.D.	N.D.	N.D.	1.13264	1.13666	1.19411	N.D.	N.D.	N.D.	N.D.	N.D.	N.D.	N.D.	N.D.	N.D.	0.608091	0.782866	0.750509	N.D.	N.D.	N.D.	N.D.	N.D.	N.D.
C00270	N-Acetylneuraminate		308.101	21.1597	0.0393623	0.041433	0.0398667	0.0348941	0.0280086	0.0305938	0.0201701	0.0243345	0.0197487	0.0184645	0.0220499	0.0237347	0.130093	0.130225	0.138672	0.132749	0.160053	0.151113	0.0889566	0.0900778	0.085935	0.102158	0.0854404	0.0909308
C01182	Ribulose 1,5-diphosphate		308.981	11.5961	N.D.	N.D.	N.D.	N.D.	N.D.	N.D.	N.D.	N.D.	N.D.	N.D.	N.D.	N.D.	N.D.	N.D.	N.D.	N.D.	N.D.	N.D.	N.D.	N.D.	N.D.	N.D.	N.D.	N.D.	C01151
C00968	3',5'-Cyclic dAMP		312.052	19.4953	N.D.	N.D.	N.D.	N.D.	N.D.	N.D.	N.D.	N.D.	N.D.	N.D.	N.D.	N.D.	N.D.	N.D.	N.D.	N.D.	N.D.	N.D.	N.D.	N.D.	N.D.	N.D.	N.D.	N.D.
C00364	dTMP		321.05	15.3084	N.D.	N.D.	N.D.	N.D.	N.D.	N.D.	0.0262082	0.0284589	0.0313105	0.10904	0.113519	0.1137	N.D.	N.D.	N.D.	N.D.	0.00921399	N.D.	0.029162	0.0383939	0.0337857	0.052936	0.0618882	0.0580768
C00055	CMP		322.046	15.2667	0.022789	0.0216571	0.0202299	0.0129447	0.0125904	0.0115068	0.0187283	0.0208865	0.0148627	0.0280827	0.0271124	0.0296403	0.0146252	0.0147606	0.0169778	0.0202432	0.00974707	0.014179	0.0249539	0.0191548	N.D.	N.D.	N.D.	0.0207075
C00105	UMP		323.029	15.0202	0.0870928	0.0664039	0.0823136	0.0653652	0.0699922	0.0513046	0.0412585	0.155727	0.150359	0.173914	0.166713	0.134789	0.1157	0.132678	0.0933013	0.150553	0.0811259	0.0711445	0.166714	0.0672165	0.0806209	0.0707159	0.0758332	0.0878286
C00575	cAMP		328.048	19.8513	0.0354254	N.D.	0.0323184	0.044946	0.053456	0.0550053	0.0175017	N.D.	N.D.	N.D.	N.D.	N.D.	0.112455	0.100758	0.114798	0.103165	0.144726	0.165184	0.209341	0.188786	0.202274	0.202042	0.186171	0.196118
C00943	cIMP		329.031	18.2925	N.D.	N.D.	N.D.	N.D.	N.D.	N.D.	N.D.	N.D.	N.D.	N.D.	N.D.	N.D.	N.D.	N.D.	N.D.	N.D.	N.D.	N.D.	N.D.	N.D.	N.D.	N.D.	N.D.	N.D.
C00360	dAMP		330.063	15.5386	N.D.	N.D.	N.D.	N.D.	N.D.	N.D.	N.D.	N.D.	N.D.	N.D.	N.D.	N.D.	N.D.	N.D.	N.D.	N.D.	N.D.	N.D.	N.D.	N.D.	N.D.	N.D.	N.D.	N.D.
C00942	cGMP		344.042	19.4759	N.D.	N.D.	N.D.	N.D.	N.D.	N.D.	N.D.	N.D.	N.D.	N.D.	N.D.	N.D.	N.D.	N.D.	N.D.	N.D.	N.D.	N.D.	N.D.	N.D.	N.D.	N.D.	N.D.	N.D.
C01367	3'-AMP		346.058	15.1425	N.D.	N.D.	N.D.	N.D.	N.D.	N.D.	N.D.	N.D.	N.D.	N.D.	N.D.	N.D.	N.D.	N.D.	N.D.	N.D.	N.D.	N.D.	N.D.	N.D.	N.D.	N.D.	N.D.	N.D.
C00020	AMP		346.058	15.6426	0.22182	0.193421	0.16354	0.136389	0.131951	0.121517	0.111133	0.126099	0.13634	0.128679	0.126984	0.100083	0.100078	0.106399	0.107453	0.106812	0.115759	0.117645	0.128103	0.100199	0.110348	0.102997	0.125026	0.104517
C00130	IMP		347.04	15.2688	0.030322	0.0466153	0.0342657	N.D.	N.D.	N.D.	N.D.	N.D.	N.D.	N.D.	N.D.	N.D.	N.D.	N.D.	N.D.	N.D.	N.D.	N.D.	N.D.	N.D.	N.D.	N.D.	N.D.	N.D.
C00584	Prostaglandin E2		351.216	22.6691	N.D.	N.D.	N.D.	N.D.	N.D.	N.D.	N.D.	N.D.	N.D.	N.D.	N.D.	N.D.	N.D.	N.D.	N.D.	N.D.	N.D.	N.D.	N.D.	N.D.	N.D.	N.D.	N.D.	N.D.
C00639	Prostaglandin F2alpha		353.236	22.8995	N.D.	N.D.	N.D.	N.D.	N.D.	N.D.	N.D.	N.D.	N.D.	N.D.	N.D.	N.D.	N.D.	N.D.	N.D.	N.D.	N.D.	N.D.	N.D.	N.D.	N.D.	N.D.	N.D.	N.D.
C00144	GMP		362.053	15.8629	0.0414394	0.052946	0.0474465	0.0441227	0.0330458	0.03981	0.0362895	0.0329229	0.0298927	0.029394	0.0333092	0.0253519	0.0224124	0.0294868	0.023056	0.0288933	0.0400308	0.0384824	0.03307	0.0320828	0.0371975	0.0307864	0.0343836	0.0341294
C00655	XMP		363.038	12.7865	N.D.	N.D.	N.D.	N.D.	N.D.	N.D.	N.D.	N.D.	N.D.	N.D.	N.D.	N.D.	N.D.	N.D.	N.D.	N.D.	N.D.	N.D.	N.D.	N.D.	N.D.	N.D.	N.D.	N.D.
C01103	Orotidine 5'-monophosphate		367.02	12.8145	N.D.	N.D.	N.D.	N.D.	N.D.	N.D.	N.D.	N.D.	N.D.	N.D.	N.D.	N.D.	N.D.	N.D.	N.D.	N.D.	N.D.	N.D.	N.D.	N.D.	N.D.	N.D.	N.D.	N.D.
C02273	Digalacturonate		369.069	15.3434	N.D.	N.D.	N.D.	N.D.	N.D.	N.D.	N.D.	N.D.	N.D.	N.D.	N.D.	N.D.	N.D.	N.D.	N.D.	N.D.	N.D.	N.D.	N.D.	N.D.	N.D.	N.D.	N.D.	N.D.
C00005	NADPH		371.541	13.6053	0.137838	0.185885	0.149745	0.0947996	0.135823	0.141612	0.0797891	0.0589571	0.0567933	0.0898098	0.0850686	0.0516592	0.0743777	0.0537405	0.0732484	0.0661697	0.154418	0.122236	0.138123	0.135894	0.123842	0.203916	0.160296	0.104933
C00010	CoA		382.552	14.1916	N.D.	0.016105	N.D.	N.D.	0.0176699	0.0140258	N.D.	0.0290447	0.0173472	0.050698	0.0395627	0.0294873	0.0231801	0.0280661	0.0255559	0.023798	0.0358107	0.0291645	0.0238403	0.0356121	0.0388427	0.044409	0.0362481	0.0288258
C00705	dCDP		386.018	13.3618	N.D.	N.D.	N.D.	N.D.	N.D.	N.D.	N.D.	N.D.	N.D.	N.D.	N.D.	N.D.	N.D.	N.D.	N.D.	N.D.	N.D.	N.D.	N.D.	N.D.	N.D.	N.D.	N.D.	N.D.
C01346	dUDP		387.002	13.2333	N.D.	N.D.	N.D.	N.D.	N.D.	N.D.	N.D.	N.D.	N.D.	N.D.	N.D.	N.D.	N.D.	N.D.	N.D.	N.D.	N.D.	N.D.	N.D.	N.D.	N.D.	N.D.	N.D.	N.D.
C00119	PRPP		388.95	11.3703	0.0363913	0.110937	0.0692315	0.0368175	0.129759	0.0593232	0.0573522	0.036185	N.D.	0.0513079	0.0612792	0.0399832	N.D.	N.D.	0.0402848	N.D.	N.D.	0.0352292	0.0651107	0.055787	0.100958	N.D.	0.100311	0.0620586
C00363	dTDP		401.018	13.5642	N.D.	N.D.	N.D.	N.D.	N.D.	N.D.	N.D.	N.D.	N.D.	N.D.	N.D.	N.D.	N.D.	N.D.	N.D.	N.D.	N.D.	N.D.	N.D.	N.D.	N.D.	N.D.	N.D.	N.D.
C00112	CDP		402.013	13.4549	0.0866346	0.0669766	0.0752196	0.0627909	0.0624867	0.055408	0.0557286	0.0660357	0.0490399	0.0677652	0.0800157	0.0566623	0.0261463	0.045384	0.0309516	0.0332492	0.0381837	0.035819	0.0579867	0.0444549	0.0442343	0.036362	0.0434949	0.0491884
C00015	UDP		402.997	13.3177	0.2496	0.210923	0.224283	0.173106	0.202739	0.158403	0.192145	0.202959	0.185441	0.217217	0.205988	0.189636	0.119947	0.109213	0.128957	0.119104	0.118273	0.125997	0.181909	0.167998	0.188769	0.154765	0.17117	0.154571
C00695	Cholate		407.282	23.2718	N.D.	N.D.	N.D.	N.D.	N.D.	N.D.	N.D.	N.D.	N.D.	N.D.	N.D.	N.D.	N.D.	N.D.	N.D.	N.D.	N.D.	N.D.	N.D.	N.D.	N.D.	N.D.	N.D.	N.D.
C00206	dADP		410.026	13.8553	0.0092726	N.D.	0.0108635	N.D.	0.014649	0.00855268	N.D.	N.D.	N.D.	0.0134848	0.0127723	N.D.	N.D.	N.D.	N.D.	N.D.	N.D.	N.D.	N.D.	N.D.	N.D.	N.D.	N.D.	N.D.
C01260	P1, P4-Di(adenosine-5') tetraphosphate		417.019	14.1545	N.D.	N.D.	N.D.	N.D.	N.D.	N.D.	N.D.	N.D.	N.D.	N.D.	N.D.	N.D.	N.D.	N.D.	N.D.	N.D.	N.D.	N.D.	N.D.	N.D.	N.D.	N.D.	N.D.	N.D.
C00630	Isobutyryl CoA		417.573	14.8132	N.D.	N.D.	N.D.	N.D.	N.D.	N.D.	N.D.	N.D.	N.D.	N.D.	N.D.	N.D.	N.D.	N.D.	N.D.	N.D.	N.D.	N.D.	N.D.	N.D.	N.D.	N.D.	N.D.	N.D.
C00689	Trehalose 6-phosphate		421.077	17.217	N.D.	N.D.	N.D.	N.D.	N.D.	N.D.	N.D.	N.D.	N.D.	N.D.	N.D.	N.D.	N.D.	N.D.	N.D.	N.D.	N.D.	N.D.	N.D.	N.D.	N.D.	N.D.	N.D.	N.D.
C00083	Malonyl CoA		425.553	13.1435	N.D.	N.D.	N.D.	N.D.	N.D.	N.D.	N.D.	N.D.	N.D.	N.D.	N.D.	N.D.	N.D.	N.D.	N.D.	N.D.	N.D.	N.D.	N.D.	N.D.	N.D.	N.D.	N.D.	N.D.
C00224	Adenosine 5'-phosphosulfate		426.015	14.6123	N.D.	N.D.	N.D.	N.D.	N.D.	N.D.	N.D.	N.D.	N.D.	N.D.	N.D.	N.D.	N.D.	N.D.	N.D.	N.D.	N.D.	N.D.	N.D.	N.D.	N.D.	N.D.	N.D.	N.D.
C00054	Adenosine 3',5'-diphosphate		426.022	12.4303	0.00722127	N.D.	0.00716432	N.D.	N.D.	N.D.	N.D.	N.D.	N.D.	0.0128566	0.0122409	0.0096767	N.D.	0.0151341	N.D.	N.D.	N.D.	N.D.	N.D.	N.D.	N.D.	N.D.	N.D.	N.D.
C00008	ADP		426.024	13.9335	1.58229	1.54525	1.62778	1.37488	1.55843	1.43658	1.22835	1.40748	1.20798	1.67769	1.61315	1.32078	0.97583	1.00632	1.03507	1.06899	1.14263	1.1151	1.38507	1.17955	1.31708	1.29569	1.34234	1.28081
C00104	IDP		427.009	13.7415	N.D.	N.D.	N.D.	N.D.	N.D.	N.D.	N.D.	N.D.	N.D.	N.D.	N.D.	N.D.	N.D.	N.D.	N.D.	N.D.	N.D.	N.D.	N.D.	N.D.	N.D.	N.D.	N.D.	N.D.
C00504	Folate		440.135	14.5118	N.D.	N.D.	N.D.	N.D.	N.D.	N.D.	N.D.	N.D.	N.D.	N.D.	N.D.	N.D.	N.D.	N.D.	N.D.	N.D.	N.D.	N.D.	N.D.	N.D.	N.D.	N.D.	N.D.	N.D.
C00035	GDP		442.019	14.1517	0.195289	0.218007	0.203764	0.206056	0.216364	0.22596	0.151793	0.179259	0.136548	0.229087	0.19701	0.151202	0.132321	0.152174	0.150437	0.149267	0.149367	0.152018	0.204768	0.1478	0.182673	0.152483	0.204602	0.203379
C03794	Adenylosuccinate		462.069	12.3005	N.D.	N.D.	N.D.	N.D.	N.D.	N.D.	N.D.	N.D.	N.D.	N.D.	N.D.	N.D.	N.D.	N.D.	N.D.	N.D.	N.D.	N.D.	N.D.	N.D.	N.D.	N.D.	N.D.	N.D.
C01921	Glycocholate		464.303	24.0217	N.D.	N.D.	N.D.	N.D.	N.D.	N.D.	N.D.	N.D.	N.D.	N.D.	N.D.	N.D.	N.D.	N.D.	N.D.	N.D.	N.D.	N.D.	N.D.	N.D.	N.D.	N.D.	N.D.	N.D.
C00458	dCTP		465.985	12.9823	0.0549893	0.0637791	0.0561004	0.0372392	0.0391132	0.0458045	0.0394362	0.0389038	0.0242177	0.0509346	0.0504254	0.0407484	0.022885	0.0224229	0.0205644	0.0138806	0.0142803	0.0141974	0.0393194	0.0362745	0.0441092	0.0414032	0.0452314	0.0355269
C00460	dUTP		466.968	12.9037	N.D.	N.D.	N.D.	N.D.	N.D.	N.D.	N.D.	N.D.	N.D.	N.D.	N.D.	N.D.	N.D.	N.D.	N.D.	N.D.	N.D.	N.D.	N.D.	N.D.	N.D.	N.D.	N.D.	N.D.
C00459	dTTP		480.984	13.1963	0.113799	0.153471	0.139388	0.039907	0.0419079	0.0455395	0.0912357	0.100484	0.0893917	0.104297	0.117694	0.0935086	0.12018	0.115954	0.119589	0.0535292	0.0790098	0.0522619	0.158116	0.144008	0.195776	0.175569	0.161664	0.163224
C00063	CTP		481.979	13.0189	1.07243	1.52997	1.34021	0.909466	1.16134	1.1268	0.870244	1.03367	0.758905	1.15458	1.26632	1.10295	1.06062	1.28448	1.19092	1.14824	1.42023	1.49973	1.68658	1.34526	1.69037	1.87146	1.73833	1.69012
C00075	UTP		482.963	12.8873	2.59849	3.2965	2.88899	2.08774	2.5705	2.52218	1.94969	2.25465	1.66803	2.66058	2.8708	2.34997	2.99758	3.43401	3.15894	2.81382	3.53541	3.56245	4.39901	3.57562	4.68611	4.75229	4.25717	4.37596
C00131	dATP		489.996	13.4067	0.142216	0.165297	0.151618	0.122155	0.17017	0.126042	0.100189	0.120367	0.10368	0.167537	0.160614	0.153816	0.0849947	0.0752683	0.0534906	0.0876101	0.0958636	0.0934284	0.127644	0.113925	0.139428	0.113544	0.120051	0.112874
C01345	dITP		490.98	13.2725	N.D.	N.D.	N.D.	N.D.	N.D.	N.D.	N.D.	N.D.	N.D.	N.D.	N.D.	N.D.	N.D.	N.D.	N.D.	N.D.	N.D.	N.D.	N.D.	N.D.	N.D.	N.D.	N.D.	N.D.
C00002	ATP		505.991	13.3087	14.9232	19.216	16.1479	12.2637	14.8637	13.9074	10.3969	11.9103	9.06409	15.0696	15.5133	13.1091	13.0635	14.0498	13.8481	12.725	16.4183	16.6822	19.3241	14.6395	19.2972	20.5913	17.6681	18.2285
C00286	dGTP		505.991	13.6187	N.D.	N.D.	N.D.	N.D.	N.D.	N.D.	N.D.	N.D.	N.D.	N.D.	N.D.	N.D.	N.D.	N.D.	N.D.	N.D.	N.D.	N.D.	N.D.	N.D.	N.D.	N.D.	N.D.	N.D.
C00081	ITP		506.974	13.2291	N.D.	N.D.	N.D.	N.D.	N.D.	N.D.	N.D.	N.D.	N.D.	N.D.	N.D.	N.D.	N.D.	N.D.	N.D.	N.D.	N.D.	N.D.	N.D.	N.D.	N.D.	N.D.	N.D.	N.D.
C05122	Taurocholate		514.286	24.0273	N.D.	N.D.	N.D.	N.D.	N.D.	N.D.	N.D.	N.D.	N.D.	N.D.	N.D.	N.D.	N.D.	N.D.	N.D.	N.D.	N.D.	N.D.	N.D.	N.D.	N.D.	N.D.	N.D.	N.D.
C00044	GTP		521.985	13.6108	1.67833	2.72447	2.08395	1.65957	2.29428	2.0145	1.44187	1.59038	1.15361	1.83613	1.86467	1.55275	1.12956	1.30397	1.26243	1.12743	1.64096	1.7314	2.25309	1.79809	2.32199	2.63036	2.49785	2.2353
C00700	XTP		522.97	12.0434	N.D.	N.D.	N.D.	N.D.	N.D.	N.D.	N.D.	N.D.	N.D.	N.D.	N.D.	N.D.	N.D.	N.D.	N.D.	N.D.	N.D.	N.D.	N.D.	N.D.	N.D.	N.D.	N.D.	N.D.
C00307	CDP-choline		547.122	23.143	0.0702734	0.0635315	0.0602993	0.045368	0.0396824	0.0444678	N.D.	0.0251086	N.D.	0.0299799	0.0270908	0.0299586	0.0733318	0.0671705	0.0873566	0.0746627	0.0691018	0.0714932	0.104484	0.0815048	0.105196	0.104928	0.0861235	0.102433
C00301	ADP-ribose		558.062	17.0079	0.0297185	N.D.	N.D.	N.D.	N.D.	N.D.	0.028705	0.091282	0.0761641	0.0958875	0.0861338	0.0929421	0.0414432	N.D.	0.0420122	0.0452211	N.D.	N.D.	0.0774614	N.D.	0.0347959	N.D.	0.0412599	N.D.	C01882
C00842	TDP-glucose		563.07	17.0107	N.D.	N.D.	N.D.	N.D.	N.D.	N.D.	N.D.	N.D.	N.D.	N.D.	N.D.	N.D.	N.D.	N.D.	N.D.	N.D.	N.D.	N.D.	N.D.	N.D.	N.D.	N.D.	N.D.	N.D.
C00029	UDP-glucose		565.05	16.7903	1.34833	1.5337	1.43342	1.06102	1.19566	1.05638	1.1298	1.30615	1.23989	1.51959	1.51608	1.41226	1.93222	1.87948	1.96871	1.72385	1.82127	1.95799	1.81117	1.60537	2.03938	2.05075	1.84936	1.76175
C00167	UDP-glucuronate		579.028	13.822	0.336518	0.388254	0.369273	0.299878	0.335961	0.323423	0.305438	0.378741	0.240352	0.545751	0.560708	0.381306	0.458709	0.568089	0.560366	0.594145	0.741051	0.62493	0.560583	0.533612	0.489694	0.588301	0.55694	0.458517
C00498	ADP-glucose		588.077	17.4322	0.0525233	0.0653841	0.0536331	0.0285604	0.0477866	0.0407894	0.0470241	0.0711442	0.0523638	0.0625912	0.0563468	0.0648416	0.0614067	0.0622046	0.0506307	0.0430259	0.0620496	0.048563	0.0788994	0.0801305	0.0849309	0.0655963	0.0721373	0.0706951
C00096	GDP-mannose		604.068	17.4817	0.0370898	0.0569645	0.0452426	0.0399491	0.0410803	0.0410546	0.0311753	0.0307722	0.03884	0.0425105	0.0466296	0.0295233	0.0536997	0.0447092	0.055389	0.0455131	0.0513371	0.0453929	0.0558902	0.0483487	0.0543346	0.0511932	0.0506405	0.0422012
C00043	UDP-N-acetylglucosamine		606.076	17.116	2.64309	2.90479	2.93466	1.78911	2.03344	1.86452	1.63404	2.31953	2.04022	2.57531	2.56482	2.38052	2.67238	2.78812	2.86258	2.40747	2.54493	2.59858	2.78952	2.48694	2.81417	3.14802	2.80065	2.60042
C00128	CMP-N-acetylneuraminate		613.141	17.844	0.0803044	0.0947732	0.0776108	0.0492449	0.0687999	0.0680626	0.0296808	0.0563243	0.0471177	0.0649231	0.0558487	0.0518565	0.182541	0.186424	0.179117	0.178858	0.216926	0.198336	0.14345	0.124356	0.142487	0.148553	0.126123	0.100234
C00003	NAD+		662.103	24.4588	2.57162	2.83513	2.81405	2.21378	2.36956	2.18454	2.5967	2.64737	2.58466	2.6688	2.75177	2.74483	1.96874	2.20845	2.28233	1.94659	2.03758	2.11849	2.88245	2.73924	2.95931	2.94046	2.81486	2.95799
C00857	Deamido-NAD+		663.086	17.3621	N.D.	N.D.	N.D.	N.D.	N.D.	N.D.	N.D.	N.D.	N.D.	N.D.	N.D.	N.D.	N.D.	N.D.	N.D.	N.D.	N.D.	N.D.	N.D.	N.D.	N.D.	N.D.	N.D.	N.D.
C00004	NADH		664.12	17.7713	0.103122	0.163304	0.128723	0.103794	0.0953099	0.100072	0.074132	0.0930539	0.0904183	0.100179	0.126022	0.0986219	0.18089	0.151203	0.142322	0.118437	0.213597	0.230478	0.219992	0.304952	0.314455	0.341334	0.387992	0.30312
C00006	NADP+		742.066	15.4993	0.0188629	0.0253396	0.0247707	N.D.	N.D.	0.0193034	0.0159477	0.0309293	0.0252287	0.0336857	0.0371143	0.0359178	0.0349965	0.0515549	0.0506087	0.0552546	0.035746	0.0307837	0.0618906	N.D.	0.035798	0.0432602	N.D.	0.0281146
C00016	FAD		784.152	18.6179	N.D.	N.D.	N.D.	N.D.	N.D.	N.D.	N.D.	N.D.	N.D.	N.D.	N.D.	N.D.	N.D.	N.D.	N.D.	N.D.	N.D.	N.D.	N.D.	N.D.	N.D.	N.D.	N.D.	N.D.
